# Supplementary material for: N,N′-Bis(2,6-diisopropyl­phen­yl)-3,6-di­methyl-1,2,4,5-tetra­zine-1,4-dicarboxamide
Source: Acta Crystallogr Sect E Struct Rep Online. 2012 May 5;68(Pt 6):o1621–2. doi: 10.1107/S1600536812019186 (PMC3379227; doi:10.1107/S1600536812019186)
Supplement: Supplementary file 1 [file e-68-o1621-sup1.cif]

##############################################################################
#                                                                            #
# This CIF contains the data in a paper accepted for publication in          #
# Acta Crystallographica Section E. It conforms to the requirements of       #
# Notes for Authors for Acta Crystallographica Section E, and has been       #
# peer reviewed under the auspices of the IUCr Commission on Journals.       #
#                                                                            #
# Full details of the Crystallographic Information File format               #
# are given in the paper "The Crystallographic Information File (CIF):       #
# a New Standard Archive File for Crystallography" by S. R. Hall, F. H.      #
# Allen and I. D. Brown [Acta Cryst. (1991), A47, 655-685].                  #
#                                                                            #
# The current version of the core CIF dictionary is obtainable from          #
# ftp://ftp.iucr.org/pub/cif_core.dic.                                       #
#                                                                            #
# Software is freely available for graphical display of the structure(s)     #
# in this CIF. For information consult the CIF software page                 #
# http://www.iucr.org/resources/cif/software.                                #
#                                                                            #
# This file may be used for bona fide research purposes within the           #
# scientific community so long as proper attribution is given to the journal # 
# article from which it was obtained.                                        #
#                                                                            #
##############################################################################
data_I
_audit_creation_method     SHELXL-97
_chemical_name_systematic
;
<i>N</i>,<i>N</i>'-Bis(2,6-diisopropylphenyl)-3,6-dimethyl-1,2,4,5-tetrazine-
1,4-dicarboxamide
;
_chemical_name_common     ?
_chemical_formula_moiety     'C30 H42 N6 O2'
_chemical_formula_sum     'C30 H42 N6 O2'
_chemical_formula_iupac     'C30 H42 N6 O2'
_chemical_formula_weight     518.70
_chemical_melting_point     ?
_symmetry_cell_setting     monoclinic
_symmetry_space_group_name_H-M     'P 21/n'
_symmetry_space_group_name_Hall     '-P 2yn'
loop_
    _symmetry_equiv_pos_as_xyz
    'x, y, z'
    '-x+1/2, y+1/2, -z+1/2'
    '-x, -y, -z'
    'x-1/2, -y-1/2, z-1/2'
_cell_length_a     9.0599(14)
_cell_length_b     33.203(5)
_cell_length_c     10.8082(17)
_cell_angle_alpha     90.00
_cell_angle_beta     112.013(2)
_cell_angle_gamma     90.00
_cell_volume     3014.3(8)
_cell_formula_units_Z     4
_cell_measurement_reflns_used     9937
_cell_measurement_theta_min     2.37
_cell_measurement_theta_max     22.67
_cell_measurement_temperature     298(2)
_exptl_crystal_description     'block'
_exptl_crystal_colour     'colourless'
_exptl_crystal_size_max     0.38
_exptl_crystal_size_mid     0.28
_exptl_crystal_size_min     0.20
_exptl_crystal_density_diffrn     1.143
_exptl_crystal_density_meas     ?
_exptl_crystal_density_method     'not measured'
_exptl_crystal_F_000     1120
_exptl_absorpt_coefficient_mu     0.073
_exptl_absorpt_correction_type     multi-scan
_exptl_absorpt_process_details     '(SADABS; Bruker, 1997)'
_exptl_absorpt_correction_T_min     0.9732
_exptl_absorpt_correction_T_max     0.9861
_exptl_special_details
;
;
_diffrn_ambient_temperature     298(2)
_diffrn_radiation_type     MoK\a
_diffrn_radiation_wavelength     0.71073
_diffrn_radiation_source     'fine-focus sealed tube'
_diffrn_radiation_monochromator     graphite
_diffrn_measurement_device_type     'Bruker SMART CCD'
_diffrn_measurement_method     '\f and \w scans'
_diffrn_detector_area_resol_mean     ?
_diffrn_reflns_number     15158
_diffrn_reflns_av_R_equivalents     0.0294
_diffrn_reflns_av_sigmaI/netI     0.0357
_diffrn_reflns_theta_min     2.12
_diffrn_reflns_theta_max     25.00
_diffrn_reflns_theta_full     25.00
_diffrn_measured_fraction_theta_max     1.000
_diffrn_measured_fraction_theta_full     1.000
_diffrn_reflns_limit_h_min     -9
_diffrn_reflns_limit_h_max     10
_diffrn_reflns_limit_k_min     -39
_diffrn_reflns_limit_k_max     26
_diffrn_reflns_limit_l_min     -12
_diffrn_reflns_limit_l_max     10
_diffrn_standards_number     ?
_diffrn_standards_interval_count     ?
_diffrn_standards_interval_time     ?
_diffrn_standards_decay_%     ?
_refine_special_details
;
 Refinement of F^2^ against ALL reflections.  The weighted R-factor wR and
 goodness of fit S are based on F^2^, conventional R-factors R are based
 on F, with F set to zero for negative F^2^. The threshold expression of
 F^2^ > 2sigma(F^2^) is used only for calculating R-factors(gt) etc. and is
 not relevant to the choice of reflections for refinement.  R-factors based
 on F^2^ are statistically about twice as large as those based on F, and R-
 factors based on ALL data will be even larger.
;
_reflns_number_total     5304
_reflns_number_gt     3918
_reflns_threshold_expression     I>2sigma(I)
_refine_ls_structure_factor_coef     Fsqd
_refine_ls_matrix_type     full
_refine_ls_R_factor_all     0.0777
_refine_ls_R_factor_gt     0.0568
_refine_ls_wR_factor_gt     0.1405
_refine_ls_wR_factor_ref     0.1536
_refine_ls_goodness_of_fit_ref     1.047
_refine_ls_restrained_S_all     1.047
_refine_ls_number_reflns     5304
_refine_ls_number_parameters     352
_refine_ls_number_restraints     0
_refine_ls_hydrogen_treatment     constr
_refine_ls_weighting_scheme     calc
_refine_ls_weighting_details
         'calc w=1/[\s^2^(Fo^2^)+(0.0755P)^2^+0.6253P] where P=(Fo^2^+2Fc^2^)/3'
_atom_sites_solution_hydrogens     geom
_atom_sites_solution_primary     direct
_atom_sites_solution_secondary     difmap
_refine_ls_shift/su_max     0.000
_refine_ls_shift/su_mean     0.000
_refine_diff_density_max     0.195
_refine_diff_density_min     -0.215
_refine_ls_extinction_method     none
_refine_ls_extinction_coef     ?
loop_
    _atom_type_symbol
    _atom_type_description
    _atom_type_scat_dispersion_real
    _atom_type_scat_dispersion_imag
    _atom_type_scat_source
    'C' 'C' 0.0033 0.0016
                         'International Tables Vol C Tables 4.2.6.8 and 6.1.1.4'
    'H' 'H' 0.0000 0.0000
                         'International Tables Vol C Tables 4.2.6.8 and 6.1.1.4'
    'N' 'N' 0.0061 0.0033
                         'International Tables Vol C Tables 4.2.6.8 and 6.1.1.4'
    'O' 'O' 0.0106 0.0060
                         'International Tables Vol C Tables 4.2.6.8 and 6.1.1.4'
_computing_data_collection     'SMART (Bruker, 1997)'
_computing_cell_refinement     'SAINT (Bruker, 1997)'
_computing_data_reduction     'SAINT (Bruker, 1997)'
_computing_structure_solution     'SHELXS97 (Sheldrick, 2008)'
_computing_structure_refinement     'SHELXL97 (Sheldrick, 2008)'
_computing_molecular_graphics     'ORTEP-3 for Windows (Farrugia, 1997)'
_computing_publication_material     'WinGX (Farrugia, 1999)'
loop_
    _atom_site_type_symbol
    _atom_site_label
    _atom_site_fract_x
    _atom_site_fract_y
    _atom_site_fract_z
    _atom_site_U_iso_or_equiv
    _atom_site_adp_type
    _atom_site_calc_flag
    _atom_site_refinement_flags
    _atom_site_occupancy
    _atom_site_symmetry_multiplicity
    _atom_site_disorder_assembly
    _atom_site_disorder_group
    O O1 0.4285(2) 0.09149(5) 0.40846(15) 0.0630(5) Uani d . 1 1 . .
    O O2 0.43830(19) 0.24162(4) 0.01245(15) 0.0601(5) Uani d . 1 1 . .
    N N1 0.4915(2) 0.12554(5) 0.25237(15) 0.0409(4) Uani d . 1 1 . .
    N N2 0.4850(2) 0.12384(5) 0.11873(15) 0.0423(4) Uani d . 1 1 . .
    N N3 0.3522(2) 0.06577(5) 0.19903(17) 0.0458(4) Uani d . 1 1 . .
    H H3 0.3448 0.0704 0.1186 0.055 Uiso calc R 1 1 . .
    N N4 0.5403(2) 0.19120(5) 0.16262(15) 0.0444(4) Uani d . 1 1 . .
    N N5 0.6465(2) 0.18257(5) 0.29506(16) 0.0448(4) Uani d . 1 1 . .
    N N6 0.6382(2) 0.25574(5) 0.21099(16) 0.0435(4) Uani d . 1 1 . .
    H H6 0.7105 0.2450 0.2793 0.052 Uiso calc R 1 1 . .
    C C1 0.5118(3) 0.16145(7) -0.0599(2) 0.0554(6) Uani d . 1 1 . .
    H H1A 0.6140 0.1715 -0.0529 0.083 Uiso calc R 1 1 . .
    H H1B 0.4301 0.1796 -0.1130 0.083 Uiso calc R 1 1 . .
    H H1C 0.4947 0.1354 -0.1013 0.083 Uiso calc R 1 1 . .
    C C2 0.7190(3) 0.13600(7) 0.4748(2) 0.0549(6) Uani d . 1 1 . .
    H H2A 0.7613 0.1098 0.4696 0.082 Uiso calc R 1 1 . .
    H H2B 0.6580 0.1347 0.5306 0.082 Uiso calc R 1 1 . .
    H H2C 0.8050 0.1548 0.5121 0.082 Uiso calc R 1 1 . .
    C C3 0.5067(2) 0.15814(6) 0.07548(19) 0.0394(5) Uani d . 1 1 . .
    C C4 0.4247(2) 0.09282(6) 0.2953(2) 0.0430(5) Uani d . 1 1 . .
    C C5 0.5345(2) 0.23148(6) 0.1203(2) 0.0435(5) Uani d . 1 1 . .
    C C6 0.6150(2) 0.14950(6) 0.33887(19) 0.0403(5) Uani d . 1 1 . .
    C C7 0.2869(3) 0.02908(6) 0.2285(2) 0.0441(5) Uani d . 1 1 . .
    C C8 0.3805(3) -0.00559(6) 0.2557(2) 0.0506(6) Uani d . 1 1 . .
    C C9 0.3178(3) -0.04044(7) 0.2882(2) 0.0628(7) Uani d . 1 1 . .
    H H9 0.3786 -0.0639 0.3084 0.075 Uiso calc R 1 1 . .
    C C10 0.1687(3) -0.04073(8) 0.2906(3) 0.0681(7) Uani d . 1 1 . .
    H H10 0.1285 -0.0644 0.3121 0.082 Uiso calc R 1 1 . .
    C C11 0.0774(3) -0.00655(8) 0.2619(2) 0.0650(7) Uani d . 1 1 . .
    H H11 -0.0245 -0.0075 0.2635 0.078 Uiso calc R 1 1 . .
    C C12 0.1332(3) 0.02956(7) 0.2302(2) 0.0519(6) Uani d . 1 1 . .
    C C13 0.6338(2) 0.29878(6) 0.19910(19) 0.0376(5) Uani d . 1 1 . .
    C C14 0.6868(2) 0.31737(6) 0.10760(19) 0.0407(5) Uani d . 1 1 . .
    C C15 0.6880(3) 0.35907(6) 0.1049(2) 0.0480(5) Uani d . 1 1 . .
    H H15 0.7230 0.3722 0.0449 0.058 Uiso calc R 1 1 . .
    C C16 0.6386(3) 0.38145(6) 0.1892(2) 0.0518(6) Uani d . 1 1 . .
    H H16 0.6401 0.4094 0.1857 0.062 Uiso calc R 1 1 . .
    C C17 0.5867(3) 0.36249(7) 0.2788(2) 0.0516(6) Uani d . 1 1 . .
    H H17 0.5540 0.3779 0.3358 0.062 Uiso calc R 1 1 . .
    C C18 0.5826(2) 0.32085(6) 0.2854(2) 0.0433(5) Uani d . 1 1 . .
    C C19 0.0314(3) 0.06713(8) 0.1971(3) 0.0684(7) Uani d . 1 1 . .
    H H19 0.1005 0.0899 0.1982 0.082 Uiso calc R 1 1 . .
    C C20 0.5466(3) -0.00640(7) 0.2537(2) 0.0585(6) Uani d . 1 1 . .
    H H20 0.5678 0.0203 0.2253 0.070 Uiso calc R 1 1 . .
    C C21 0.5165(3) 0.30030(8) 0.3790(2) 0.0559(6) Uani d . 1 1 . .
    H H21 0.5600 0.2729 0.3944 0.067 Uiso calc R 1 1 . .
    C C22 0.7482(3) 0.29395(7) 0.0170(2) 0.0551(6) Uani d . 1 1 . .
    H H22 0.7259 0.2654 0.0244 0.066 Uiso calc R 1 1 . .
    C C23 -0.0464(5) 0.07606(12) 0.2968(4) 0.1242(14) Uani d . 1 1 . .
    H H23A -0.0918 0.1026 0.2809 0.186 Uiso calc R 1 1 . .
    H H23B 0.0322 0.0746 0.3858 0.186 Uiso calc R 1 1 . .
    H H23C -0.1287 0.0567 0.2865 0.186 Uiso calc R 1 1 . .
    C C24 -0.0932(6) 0.06421(15) 0.0601(4) 0.161(2) Uani d . 1 1 . .
    H H24A -0.1517 0.0890 0.0380 0.241 Uiso calc R 1 1 . .
    H H24B -0.1645 0.0425 0.0569 0.241 Uiso calc R 1 1 . .
    H H24C -0.0435 0.0592 -0.0028 0.241 Uiso calc R 1 1 . .
    C C25 0.6701(4) -0.01415(13) 0.3899(3) 0.1023(12) Uani d . 1 1 . .
    H H25A 0.7742 -0.0130 0.3860 0.153 Uiso calc R 1 1 . .
    H H25B 0.6535 -0.0403 0.4200 0.153 Uiso calc R 1 1 . .
    H H25C 0.6619 0.0059 0.4509 0.153 Uiso calc R 1 1 . .
    C C26 0.5627(4) -0.03696(12) 0.1547(3) 0.1049(12) Uani d . 1 1 . .
    H H26A 0.6654 -0.0342 0.1490 0.157 Uiso calc R 1 1 . .
    H H26B 0.4812 -0.0323 0.0685 0.157 Uiso calc R 1 1 . .
    H H26C 0.5516 -0.0637 0.1842 0.157 Uiso calc R 1 1 . .
    C C27 0.3390(3) 0.29666(12) 0.3105(3) 0.0984(11) Uani d . 1 1 . .
    H H27A 0.2963 0.2835 0.3689 0.148 Uiso calc R 1 1 . .
    H H27B 0.3142 0.2812 0.2303 0.148 Uiso calc R 1 1 . .
    H H27C 0.2931 0.3230 0.2886 0.148 Uiso calc R 1 1 . .
    C C28 0.5620(5) 0.32021(13) 0.5130(3) 0.1210(14) Uani d . 1 1 . .
    H H28A 0.5167 0.3055 0.5666 0.182 Uiso calc R 1 1 . .
    H H28B 0.5226 0.3473 0.5015 0.182 Uiso calc R 1 1 . .
    H H28C 0.6758 0.3205 0.5566 0.182 Uiso calc R 1 1 . .
    C C29 0.6639(6) 0.30637(12) -0.1280(3) 0.1413(19) Uani d . 1 1 . .
    H H29A 0.7050 0.2910 -0.1832 0.212 Uiso calc R 1 1 . .
    H H29B 0.6818 0.3345 -0.1374 0.212 Uiso calc R 1 1 . .
    H H29C 0.5518 0.3015 -0.1551 0.212 Uiso calc R 1 1 . .
    C C30 0.9261(4) 0.29894(13) 0.0624(4) 0.1227(15) Uani d . 1 1 . .
    H H30A 0.9769 0.2860 0.1472 0.184 Uiso calc R 1 1 . .
    H H30B 0.9522 0.3271 0.0708 0.184 Uiso calc R 1 1 . .
    H H30C 0.9624 0.2869 -0.0019 0.184 Uiso calc R 1 1 . .
loop_
    _atom_site_aniso_label
    _atom_site_aniso_U_11
    _atom_site_aniso_U_22
    _atom_site_aniso_U_33
    _atom_site_aniso_U_12
    _atom_site_aniso_U_13
    _atom_site_aniso_U_23
    O1 0.0907(13) 0.0552(10) 0.0486(10) -0.0230(9) 0.0324(9) -0.0020(7)
    O2 0.0637(10) 0.0441(9) 0.0530(10) -0.0064(7) -0.0004(8) 0.0117(7)
    N1 0.0535(10) 0.0331(9) 0.0360(9) -0.0093(8) 0.0167(8) 0.0007(7)
    N2 0.0519(10) 0.0366(10) 0.0377(9) -0.0061(8) 0.0160(8) -0.0002(7)
    N3 0.0583(11) 0.0367(10) 0.0427(10) -0.0117(8) 0.0194(8) 0.0012(8)
    N4 0.0533(10) 0.0331(9) 0.0368(9) -0.0080(8) 0.0056(8) 0.0046(7)
    N5 0.0497(10) 0.0364(10) 0.0389(9) -0.0066(8) 0.0058(8) 0.0025(7)
    N6 0.0484(10) 0.0311(9) 0.0439(10) -0.0047(8) 0.0092(8) 0.0049(7)
    C1 0.0665(15) 0.0546(14) 0.0455(12) -0.0111(12) 0.0216(11) 0.0033(10)
    C2 0.0591(14) 0.0503(13) 0.0451(13) -0.0012(11) 0.0079(10) 0.0064(10)
    C3 0.0403(11) 0.0351(11) 0.0401(11) -0.0057(9) 0.0119(9) 0.0019(9)
    C4 0.0500(12) 0.0354(11) 0.0453(12) -0.0022(9) 0.0197(10) 0.0041(9)
    C5 0.0455(12) 0.0361(11) 0.0447(12) -0.0050(9) 0.0122(10) 0.0053(9)
    C6 0.0453(11) 0.0333(11) 0.0397(11) -0.0028(9) 0.0130(9) 0.0014(9)
    C7 0.0515(13) 0.0359(11) 0.0423(11) -0.0139(10) 0.0146(10) -0.0008(9)
    C8 0.0575(14) 0.0415(12) 0.0492(13) -0.0113(11) 0.0159(10) 0.0008(10)
    C9 0.0733(18) 0.0395(13) 0.0695(16) -0.0113(12) 0.0198(13) 0.0071(11)
    C10 0.0767(19) 0.0516(16) 0.0702(17) -0.0283(14) 0.0210(14) 0.0079(12)
    C11 0.0538(14) 0.0732(18) 0.0658(16) -0.0249(14) 0.0200(12) 0.0025(13)
    C12 0.0498(13) 0.0547(14) 0.0485(13) -0.0134(11) 0.0151(10) -0.0016(10)
    C13 0.0372(10) 0.0303(10) 0.0420(11) -0.0039(8) 0.0109(9) 0.0016(8)
    C14 0.0436(11) 0.0369(11) 0.0405(11) -0.0039(9) 0.0145(9) 0.0018(9)
    C15 0.0536(13) 0.0393(12) 0.0529(13) -0.0037(10) 0.0220(10) 0.0080(10)
    C16 0.0532(13) 0.0313(11) 0.0684(15) -0.0022(10) 0.0201(11) 0.0027(10)
    C17 0.0533(13) 0.0421(13) 0.0603(14) 0.0061(10) 0.0225(11) -0.0027(11)
    C18 0.0370(11) 0.0458(12) 0.0453(12) 0.0015(9) 0.0133(9) 0.0042(9)
    C19 0.0544(15) 0.0691(17) 0.0824(19) -0.0005(13) 0.0263(13) 0.0042(14)
    C20 0.0624(15) 0.0440(13) 0.0693(16) -0.0008(11) 0.0247(12) 0.0060(11)
    C21 0.0591(14) 0.0615(15) 0.0561(14) 0.0047(11) 0.0320(12) 0.0100(11)
    C22 0.0736(16) 0.0491(13) 0.0507(13) -0.0040(12) 0.0324(12) -0.0005(10)
    C23 0.149(4) 0.111(3) 0.135(3) 0.018(3) 0.079(3) -0.018(2)
    C24 0.176(4) 0.157(4) 0.087(3) 0.081(4) -0.022(3) -0.010(3)
    C25 0.0665(19) 0.168(4) 0.067(2) -0.019(2) 0.0188(15) -0.009(2)
    C26 0.085(2) 0.139(3) 0.088(2) 0.010(2) 0.0287(18) -0.029(2)
    C27 0.0706(19) 0.142(3) 0.094(2) -0.0177(19) 0.0439(17) 0.028(2)
    C28 0.150(3) 0.166(4) 0.0577(19) -0.048(3) 0.052(2) -0.009(2)
    C29 0.260(6) 0.115(3) 0.0521(18) 0.059(3) 0.063(3) 0.0101(19)
    C30 0.090(2) 0.136(3) 0.176(4) -0.023(2) 0.089(3) -0.070(3)
_geom_special_details
;
 All esds (except the esd in the dihedral angle between two l.s. planes)
 are estimated using the full covariance matrix.  The cell esds are taken
 into account individually in the estimation of esds in distances, angles
 and torsion angles; correlations between esds in cell parameters are only
 used when they are defined by crystal symmetry.  An approximate (isotropic)
 treatment of cell esds is used for estimating esds involving l.s. planes.
;
loop_
    _geom_bond_atom_site_label_1
    _geom_bond_atom_site_label_2
    _geom_bond_site_symmetry_2
    _geom_bond_distance
    _geom_bond_publ_flag
    O1 C4 . 1.211(2) ?
    O2 C5 . 1.212(2) ?
    N1 C6 . 1.405(2) ?
    N1 C4 . 1.405(2) ?
    N1 N2 . 1.424(2) ?
    N2 C3 . 1.274(2) ?
    N3 C4 . 1.345(3) ?
    N3 C7 . 1.441(2) ?
    N3 H3 . 0.8600 ?
    N4 C3 . 1.403(2) ?
    N4 C5 . 1.408(2) ?
    N4 N5 . 1.423(2) ?
    N5 C6 . 1.270(2) ?
    N6 C5 . 1.342(3) ?
    N6 C13 . 1.434(2) ?
    N6 H6 . 0.8600 ?
    C1 C3 . 1.486(3) ?
    C1 H1A . 0.9600 ?
    C1 H1B . 0.9600 ?
    C1 H1C . 0.9600 ?
    C2 C6 . 1.487(3) ?
    C2 H2A . 0.9600 ?
    C2 H2B . 0.9600 ?
    C2 H2C . 0.9600 ?
    C7 C8 . 1.394(3) ?
    C7 C12 . 1.400(3) ?
    C8 C9 . 1.390(3) ?
    C8 C20 . 1.514(3) ?
    C9 C10 . 1.361(4) ?
    C9 H9 . 0.9300 ?
    C10 C11 . 1.370(4) ?
    C10 H10 . 0.9300 ?
    C11 C12 . 1.393(3) ?
    C11 H11 . 0.9300 ?
    C12 C19 . 1.512(3) ?
    C13 C14 . 1.395(3) ?
    C13 C18 . 1.395(3) ?
    C14 C15 . 1.385(3) ?
    C14 C22 . 1.511(3) ?
    C15 C16 . 1.374(3) ?
    C15 H15 . 0.9300 ?
    C16 C17 . 1.377(3) ?
    C16 H16 . 0.9300 ?
    C17 C18 . 1.386(3) ?
    C17 H17 . 0.9300 ?
    C18 C21 . 1.517(3) ?
    C19 C24 . 1.492(4) ?
    C19 C23 . 1.521(4) ?
    C19 H19 . 0.9800 ?
    C20 C25 . 1.500(4) ?
    C20 C26 . 1.521(4) ?
    C20 H20 . 0.9800 ?
    C21 C27 . 1.502(4) ?
    C21 C28 . 1.502(4) ?
    C21 H21 . 0.9800 ?
    C22 C30 . 1.508(4) ?
    C22 C29 . 1.521(4) ?
    C22 H22 . 0.9800 ?
    C23 H23A . 0.9600 ?
    C23 H23B . 0.9600 ?
    C23 H23C . 0.9600 ?
    C24 H24A . 0.9600 ?
    C24 H24B . 0.9600 ?
    C24 H24C . 0.9600 ?
    C25 H25A . 0.9600 ?
    C25 H25B . 0.9600 ?
    C25 H25C . 0.9600 ?
    C26 H26A . 0.9600 ?
    C26 H26B . 0.9600 ?
    C26 H26C . 0.9600 ?
    C27 H27A . 0.9600 ?
    C27 H27B . 0.9600 ?
    C27 H27C . 0.9600 ?
    C28 H28A . 0.9600 ?
    C28 H28B . 0.9600 ?
    C28 H28C . 0.9600 ?
    C29 H29A . 0.9600 ?
    C29 H29B . 0.9600 ?
    C29 H29C . 0.9600 ?
    C30 H30A . 0.9600 ?
    C30 H30B . 0.9600 ?
    C30 H30C . 0.9600 ?
loop_
    _geom_angle_atom_site_label_1
    _geom_angle_atom_site_label_2
    _geom_angle_atom_site_label_3
    _geom_angle_site_symmetry_1
    _geom_angle_site_symmetry_3
    _geom_angle
    _geom_angle_publ_flag
    C6 N1 C4 . . 123.52(16) ?
    C6 N1 N2 . . 114.68(15) ?
    C4 N1 N2 . . 116.42(15) ?
    C3 N2 N1 . . 112.52(16) ?
    C4 N3 C7 . . 121.03(17) ?
    C4 N3 H3 . . 119.5 ?
    C7 N3 H3 . . 119.5 ?
    C3 N4 C5 . . 123.54(16) ?
    C3 N4 N5 . . 114.38(16) ?
    C5 N4 N5 . . 116.55(15) ?
    C6 N5 N4 . . 112.80(16) ?
    C5 N6 C13 . . 122.97(16) ?
    C5 N6 H6 . . 118.5 ?
    C13 N6 H6 . . 118.5 ?
    C3 C1 H1A . . 109.5 ?
    C3 C1 H1B . . 109.5 ?
    H1A C1 H1B . . 109.5 ?
    C3 C1 H1C . . 109.5 ?
    H1A C1 H1C . . 109.5 ?
    H1B C1 H1C . . 109.5 ?
    C6 C2 H2A . . 109.5 ?
    C6 C2 H2B . . 109.5 ?
    H2A C2 H2B . . 109.5 ?
    C6 C2 H2C . . 109.5 ?
    H2A C2 H2C . . 109.5 ?
    H2B C2 H2C . . 109.5 ?
    N2 C3 N4 . . 118.53(17) ?
    N2 C3 C1 . . 119.58(18) ?
    N4 C3 C1 . . 121.60(17) ?
    O1 C4 N3 . . 125.31(19) ?
    O1 C4 N1 . . 120.60(18) ?
    N3 C4 N1 . . 114.00(18) ?
    O2 C5 N6 . . 126.14(19) ?
    O2 C5 N4 . . 120.12(18) ?
    N6 C5 N4 . . 113.69(17) ?
    N5 C6 N1 . . 118.39(17) ?
    N5 C6 C2 . . 118.78(18) ?
    N1 C6 C2 . . 122.60(17) ?
    C8 C7 C12 . . 122.39(19) ?
    C8 C7 N3 . . 118.50(19) ?
    C12 C7 N3 . . 119.11(19) ?
    C9 C8 C7 . . 117.9(2) ?
    C9 C8 C20 . . 119.4(2) ?
    C7 C8 C20 . . 122.74(19) ?
    C10 C9 C8 . . 120.9(2) ?
    C10 C9 H9 . . 119.6 ?
    C8 C9 H9 . . 119.6 ?
    C9 C10 C11 . . 120.6(2) ?
    C9 C10 H10 . . 119.7 ?
    C11 C10 H10 . . 119.7 ?
    C10 C11 C12 . . 121.7(2) ?
    C10 C11 H11 . . 119.2 ?
    C12 C11 H11 . . 119.2 ?
    C11 C12 C7 . . 116.6(2) ?
    C11 C12 C19 . . 121.5(2) ?
    C7 C12 C19 . . 121.8(2) ?
    C14 C13 C18 . . 122.05(18) ?
    C14 C13 N6 . . 119.95(17) ?
    C18 C13 N6 . . 117.94(17) ?
    C15 C14 C13 . . 117.70(19) ?
    C15 C14 C22 . . 119.55(18) ?
    C13 C14 C22 . . 122.70(18) ?
    C16 C15 C14 . . 121.3(2) ?
    C16 C15 H15 . . 119.3 ?
    C14 C15 H15 . . 119.3 ?
    C15 C16 C17 . . 120.0(2) ?
    C15 C16 H16 . . 120.0 ?
    C17 C16 H16 . . 120.0 ?
    C16 C17 C18 . . 121.0(2) ?
    C16 C17 H17 . . 119.5 ?
    C18 C17 H17 . . 119.5 ?
    C17 C18 C13 . . 117.86(19) ?
    C17 C18 C21 . . 120.6(2) ?
    C13 C18 C21 . . 121.51(19) ?
    C24 C19 C12 . . 110.4(2) ?
    C24 C19 C23 . . 109.7(3) ?
    C12 C19 C23 . . 113.4(3) ?
    C24 C19 H19 . . 107.7 ?
    C12 C19 H19 . . 107.7 ?
    C23 C19 H19 . . 107.7 ?
    C25 C20 C8 . . 111.7(2) ?
    C25 C20 C26 . . 110.1(3) ?
    C8 C20 C26 . . 112.3(2) ?
    C25 C20 H20 . . 107.5 ?
    C8 C20 H20 . . 107.5 ?
    C26 C20 H20 . . 107.5 ?
    C27 C21 C28 . . 111.5(3) ?
    C27 C21 C18 . . 108.96(19) ?
    C28 C21 C18 . . 114.2(2) ?
    C27 C21 H21 . . 107.3 ?
    C28 C21 H21 . . 107.3 ?
    C18 C21 H21 . . 107.3 ?
    C30 C22 C14 . . 109.9(2) ?
    C30 C22 C29 . . 111.6(3) ?
    C14 C22 C29 . . 111.3(2) ?
    C30 C22 H22 . . 107.9 ?
    C14 C22 H22 . . 107.9 ?
    C29 C22 H22 . . 107.9 ?
    C19 C23 H23A . . 109.5 ?
    C19 C23 H23B . . 109.5 ?
    H23A C23 H23B . . 109.5 ?
    C19 C23 H23C . . 109.5 ?
    H23A C23 H23C . . 109.5 ?
    H23B C23 H23C . . 109.5 ?
    C19 C24 H24A . . 109.5 ?
    C19 C24 H24B . . 109.5 ?
    H24A C24 H24B . . 109.5 ?
    C19 C24 H24C . . 109.5 ?
    H24A C24 H24C . . 109.5 ?
    H24B C24 H24C . . 109.5 ?
    C20 C25 H25A . . 109.5 ?
    C20 C25 H25B . . 109.5 ?
    H25A C25 H25B . . 109.5 ?
    C20 C25 H25C . . 109.5 ?
    H25A C25 H25C . . 109.5 ?
    H25B C25 H25C . . 109.5 ?
    C20 C26 H26A . . 109.5 ?
    C20 C26 H26B . . 109.5 ?
    H26A C26 H26B . . 109.5 ?
    C20 C26 H26C . . 109.5 ?
    H26A C26 H26C . . 109.5 ?
    H26B C26 H26C . . 109.5 ?
    C21 C27 H27A . . 109.5 ?
    C21 C27 H27B . . 109.5 ?
    H27A C27 H27B . . 109.5 ?
    C21 C27 H27C . . 109.5 ?
    H27A C27 H27C . . 109.5 ?
    H27B C27 H27C . . 109.5 ?
    C21 C28 H28A . . 109.5 ?
    C21 C28 H28B . . 109.5 ?
    H28A C28 H28B . . 109.5 ?
    C21 C28 H28C . . 109.5 ?
    H28A C28 H28C . . 109.5 ?
    H28B C28 H28C . . 109.5 ?
    C22 C29 H29A . . 109.5 ?
    C22 C29 H29B . . 109.5 ?
    H29A C29 H29B . . 109.5 ?
    C22 C29 H29C . . 109.5 ?
    H29A C29 H29C . . 109.5 ?
    H29B C29 H29C . . 109.5 ?
    C22 C30 H30A . . 109.5 ?
    C22 C30 H30B . . 109.5 ?
    H30A C30 H30B . . 109.5 ?
    C22 C30 H30C . . 109.5 ?
    H30A C30 H30C . . 109.5 ?
    H30B C30 H30C . . 109.5 ?
loop_
    _geom_torsion_atom_site_label_1
    _geom_torsion_atom_site_label_2
    _geom_torsion_atom_site_label_3
    _geom_torsion_atom_site_label_4
    _geom_torsion_site_symmetry_1
    _geom_torsion_site_symmetry_2
    _geom_torsion_site_symmetry_3
    _geom_torsion_site_symmetry_4
    _geom_torsion
    _geom_torsion_publ_flag
    C6 N1 N2 C3 . . . . -42.8(2) ?
    C4 N1 N2 C3 . . . . 162.07(18) ?
    C3 N4 N5 C6 . . . . -43.5(2) ?
    C5 N4 N5 C6 . . . . 161.71(19) ?
    N1 N2 C3 N4 . . . . 2.9(3) ?
    N1 N2 C3 C1 . . . . 176.89(17) ?
    C5 N4 C3 N2 . . . . -166.59(19) ?
    N5 N4 C3 N2 . . . . 40.6(3) ?
    C5 N4 C3 C1 . . . . 19.6(3) ?
    N5 N4 C3 C1 . . . . -133.2(2) ?
    C7 N3 C4 O1 . . . . -7.7(3) ?
    C7 N3 C4 N1 . . . . 175.78(18) ?
    C6 N1 C4 O1 . . . . 25.7(3) ?
    N2 N1 C4 O1 . . . . 178.37(19) ?
    C6 N1 C4 N3 . . . . -157.65(18) ?
    N2 N1 C4 N3 . . . . -5.0(3) ?
    C13 N6 C5 O2 . . . . 8.8(3) ?
    C13 N6 C5 N4 . . . . -168.69(17) ?
    C3 N4 C5 O2 . . . . 33.3(3) ?
    N5 N4 C5 O2 . . . . -174.45(19) ?
    C3 N4 C5 N6 . . . . -149.00(19) ?
    N5 N4 C5 N6 . . . . 3.2(3) ?
    N4 N5 C6 N1 . . . . 3.7(3) ?
    N4 N5 C6 C2 . . . . 178.32(18) ?
    C4 N1 C6 N5 . . . . -166.90(19) ?
    N2 N1 C6 N5 . . . . 40.0(3) ?
    C4 N1 C6 C2 . . . . 18.7(3) ?
    N2 N1 C6 C2 . . . . -134.4(2) ?
    C4 N3 C7 C8 . . . . -94.6(2) ?
    C4 N3 C7 C12 . . . . 84.7(2) ?
    C12 C7 C8 C9 . . . . -1.3(3) ?
    N3 C7 C8 C9 . . . . 177.98(19) ?
    C12 C7 C8 C20 . . . . 179.8(2) ?
    N3 C7 C8 C20 . . . . -0.9(3) ?
    C7 C8 C9 C10 . . . . 1.2(3) ?
    C20 C8 C9 C10 . . . . -179.9(2) ?
    C8 C9 C10 C11 . . . . -0.3(4) ?
    C9 C10 C11 C12 . . . . -0.5(4) ?
    C10 C11 C12 C7 . . . . 0.4(3) ?
    C10 C11 C12 C19 . . . . 179.4(2) ?
    C8 C7 C12 C11 . . . . 0.5(3) ?
    N3 C7 C12 C11 . . . . -178.75(19) ?
    C8 C7 C12 C19 . . . . -178.5(2) ?
    N3 C7 C12 C19 . . . . 2.3(3) ?
    C5 N6 C13 C14 . . . . -74.7(3) ?
    C5 N6 C13 C18 . . . . 108.2(2) ?
    C18 C13 C14 C15 . . . . 0.3(3) ?
    N6 C13 C14 C15 . . . . -176.64(17) ?
    C18 C13 C14 C22 . . . . 177.70(19) ?
    N6 C13 C14 C22 . . . . 0.8(3) ?
    C13 C14 C15 C16 . . . . -0.1(3) ?
    C22 C14 C15 C16 . . . . -177.6(2) ?
    C14 C15 C16 C17 . . . . 0.1(3) ?
    C15 C16 C17 C18 . . . . -0.3(3) ?
    C16 C17 C18 C13 . . . . 0.5(3) ?
    C16 C17 C18 C21 . . . . -176.5(2) ?
    C14 C13 C18 C17 . . . . -0.5(3) ?
    N6 C13 C18 C17 . . . . 176.52(18) ?
    C14 C13 C18 C21 . . . . 176.49(18) ?
    N6 C13 C18 C21 . . . . -6.5(3) ?
    C11 C12 C19 C24 . . . . -75.3(4) ?
    C7 C12 C19 C24 . . . . 103.7(3) ?
    C11 C12 C19 C23 . . . . 48.3(4) ?
    C7 C12 C19 C23 . . . . -132.8(3) ?
    C9 C8 C20 C25 . . . . -64.7(3) ?
    C7 C8 C20 C25 . . . . 114.2(3) ?
    C9 C8 C20 C26 . . . . 59.5(3) ?
    C7 C8 C20 C26 . . . . -121.6(3) ?
    C17 C18 C21 C27 . . . . 85.4(3) ?
    C13 C18 C21 C27 . . . . -91.5(3) ?
    C17 C18 C21 C28 . . . . -40.1(3) ?
    C13 C18 C21 C28 . . . . 143.1(3) ?
    C15 C14 C22 C30 . . . . 69.4(3) ?
    C13 C14 C22 C30 . . . . -107.9(3) ?
    C15 C14 C22 C29 . . . . -54.8(3) ?
    C13 C14 C22 C29 . . . . 127.8(3) ?
loop_
    _geom_hbond_atom_site_label_D
    _geom_hbond_atom_site_label_H
    _geom_hbond_atom_site_label_A
    _geom_hbond_site_symmetry_A
    _geom_hbond_distance_DH
    _geom_hbond_distance_HA
    _geom_hbond_distance_DA
    _geom_hbond_angle_DHA
    N3 H3 N2 . 0.86 2.18 2.588(2) 108.7
    N6 H6 N5 . 0.86 2.18 2.585(2) 108.9
    C1 H1B O2 . 0.96 2.45 2.921(3) 109.9
    C2 H2B O1 . 0.96 2.46 2.866(3) 105.0
data_global
_journal_date_recd_electronic     2012-04-20
_journal_date_accepted     2012-04-29
_journal_name_full     'Acta Crystallographica, Section E'
_journal_year     2012
_journal_volume     68
_journal_issue      6
_journal_page_first     o1621
_journal_page_last     o1622
_journal_paper_category     QO
_journal_paper_doi     10.1107/S1600536812019186
_journal_coeditor_code     LH5460
_publ_contact_author
;
Dr. Guo-Wu Rao
College of Pharmaceutical Science
Zhejiang University of Technology
Hangzhou, 310014
People's Republic of China
;
_publ_contact_author_email     'rgw@zjut.edu.cn'
_publ_section_title
;\
<i>N</i>,<i>N</i>'-Bis(2,6-diisopropylphenyl)-3,6-dimethyl-1,2,4,5-tetrazine-1,\
4-dicarboxamide
;
loop_
    _publ_author_name
    _publ_author_address
    'Na-Bo Sun'
;
College of Biology and Environmental Engineering,
Zhejiang Shuren University
Hangzhou 310015
People's Republic of China
;
    'Guo-Wu Rao'
;
College of Pharmaceutical Science
Zhejiang University of Technology
Hangzhou 310014
People's Republic of China
;
    'Li-Ling Zhang'
;
College of Pharmaceutical Science
Zhejiang University of Technology
Hangzhou 310014
People's Republic of China
;
