# Supplementary material for: N,N′-Bis(2,6-diisopropyl­phen­yl)-3,6-di­methyl-1,2,4,5-tetra­zine-1,4-dicarboxamide
Source: Acta Crystallogr Sect E Struct Rep Online. 2012 May 5;68(Pt 6):o1621–2. doi: 10.1107/S1600536812019186 (PMC3379227; doi:10.1107/S1600536812019186)
Supplement: Supplementary file 2 [file e-68-o1621-Isup2.hkl]

# 
# h,k,l, Fc-squared, Fo-squared, sigma(Fo-squared) and status flag 
# 
data_I
_shelx_title ' 111218am in P 21/n' 
_shelx_refln_list_code          4 
_shelx_F_calc_maximum      204.69 
_exptl_crystal_F_000      1120.00 
_reflns_d_resolution_high  0.8409 
 
loop_ 
 _symmetry_equiv_pos_as_xyz 
 'x, y, z' 
 '-x+1/2, y+1/2, -z+1/2' 
 '-x, -y, -z' 
 'x-1/2, -y-1/2, z-1/2' 
 
_cell_length_a     9.0599 
_cell_length_b    33.2031 
_cell_length_c    10.8082 
_cell_angle_alpha  90.000 
_cell_angle_beta  112.013 
_cell_angle_gamma  90.000 
 
_shelx_F_squared_multiplier     1.000 
 
loop_ 
 _refln_index_h 
 _refln_index_k 
 _refln_index_l 
 _refln_F_squared_calc 
 _refln_F_squared_meas 
 _refln_F_squared_sigma 
 _refln_observed_status 
   2   0   0    24002.14    22663.86    284.59 o 
   4   0   0      582.87      676.66     25.50 o 
   6   0   0      445.51      499.39     16.09 o 
   8   0   0        3.26        2.87      6.46 o 
   1   1   0     3665.38     3713.01     37.12 o 
   2   1   0    10189.29     9898.75     96.67 o 
   3   1   0      729.95      817.49     12.03 o 
   4   1   0      639.73      629.09      9.63 o 
   5   1   0      441.45      426.91     14.95 o 
   6   1   0       38.12       45.52      4.18 o 
   7   1   0        1.51        1.13      4.56 o 
   8   1   0       44.01       47.21      8.11 o 
   9   1   0       16.14       18.56      6.81 o 
   1   2   0     6349.29     6150.57     69.17 o 
   2   2   0      657.57      566.40      7.45 o 
   3   2   0     4013.94     4133.95     43.13 o 
   4   2   0      730.16      772.33     11.05 o 
   5   2   0      332.44      326.82      8.35 o 
   6   2   0       13.50       12.99      2.69 o 
   7   2   0        7.67       10.70      3.21 o 
   8   2   0       46.36       52.81      8.43 o 
   9   2   0       19.05       21.07      7.48 o 
   1   3   0      163.64      145.89      3.08 o 
   2   3   0     6797.71     6704.52     75.71 o 
   3   3   0    11380.35    11547.40    114.55 o 
   4   3   0      311.77      283.34      6.73 o 
   5   3   0       16.90       16.47      2.06 o 
   6   3   0       17.75        9.29      2.54 o 
   7   3   0      225.22      205.10     10.00 o 
   8   3   0       53.68       65.95     16.46 o 
   9   3   0       50.04       56.81     13.47 o 
   0   4   0     1038.72     1121.29     27.90 o 
   1   4   0      871.45      899.00     11.52 o 
   2   4   0     1882.67     1875.05     25.61 o 
   3   4   0      179.13      152.28      4.42 o 
   4   4   0     1250.18     1281.52     16.20 o 
   5   4   0       16.19       12.34      1.87 o 
   6   4   0       57.26       50.30      4.31 o 
   7   4   0       73.67       73.97      6.65 o 
   8   4   0       67.57       73.99      9.79 o 
   9   4   0      139.13      131.49     13.45 o 
   1   5   0       34.95       30.76      2.27 o 
   2   5   0    19755.92    19115.91    210.95 o 
   3   5   0      249.89      259.72      4.92 o 
   4   5   0       52.45       63.41      2.85 o 
   5   5   0        0.04        0.30      1.47 o 
   6   5   0      115.56      111.93      5.98 o 
   7   5   0        2.96        4.96      3.62 o 
   8   5   0      104.96      113.27     20.25 o 
   9   5   0       11.42       20.43      6.73 o 
   0   6   0    13357.85    12278.45    279.77 o 
   1   6   0     1487.92     1498.53     27.37 o 
   2   6   0      430.59      511.25      8.23 o 
   3   6   0      302.55      281.90      5.91 o 
   4   6   0       23.39       24.10      2.03 o 
   5   6   0      159.89      150.78      6.40 o 
   6   6   0      135.85      137.99      6.38 o 
   7   6   0      176.48      175.98      9.61 o 
   8   6   0        7.01        8.86      4.09 o 
   9   6   0        5.77        3.42      5.53 o 
   1   7   0     6076.68     6003.40     99.22 o 
   2   7   0     2125.21     2123.17     26.29 o 
   3   7   0      229.54      184.25      4.73 o 
   4   7   0     2037.15     2179.45     25.32 o 
   5   7   0     1051.54     1072.17     17.87 o 
   6   7   0       98.80      111.79      6.06 o 
   7   7   0      513.86      473.63     14.53 o 
   8   7   0        7.08        6.32      4.40 o 
   9   7   0      181.94      185.25     15.49 o 
   0   8   0     2476.25     2430.27     59.90 o 
   1   8   0     1528.73     1696.64     44.12 o 
   2   8   0      133.48      147.67      4.54 o 
   3   8   0     1002.58     1053.24     15.33 o 
   4   8   0      222.43      162.76      4.81 o 
   5   8   0        0.81       -1.31      1.95 o 
   6   8   0       39.81       38.64      4.12 o 
   7   8   0       72.76       86.54      8.43 o 
   8   8   0       20.10       22.10      5.10 o 
   9   8   0       13.35       17.53      6.61 o 
   1   9   0     2051.73     2212.04     39.69 o 
   2   9   0      853.43      688.79     12.47 o 
   3   9   0     1838.28     1917.62     25.22 o 
   4   9   0       81.49      107.91      4.11 o 
   5   9   0       29.48       33.90      3.63 o 
   6   9   0      358.43      328.42      9.27 o 
   7   9   0      311.86      296.45     11.43 o 
   8   9   0       59.16       71.00      7.45 o 
   9   9   0       12.12       11.48      5.83 o 
   0  10   0      810.34     1002.06     28.59 o 
   1  10   0      325.94      373.85     12.98 o 
   2  10   0      474.59      490.44     12.09 o 
   3  10   0      120.59       97.57      5.85 o 
   4  10   0       50.28       32.06      3.40 o 
   5  10   0        2.75        4.68      2.33 o 
   6  10   0      198.08      220.92      7.92 o 
   7  10   0        0.30        1.06      3.38 o 
   8  10   0        7.82       11.09      4.61 o 
   9  10   0       73.93       61.53     16.10 o 
   1  11   0      159.34      158.50     11.24 o 
   2  11   0      111.85      157.35      5.24 o 
   3  11   0     1376.37     1401.78     23.07 o 
   4  11   0        0.26       -0.26      1.89 o 
   5  11   0      747.04      724.20     14.11 o 
   6  11   0      228.09      231.97      7.92 o 
   7  11   0       47.77       42.92      5.94 o 
   8  11   0        6.50       14.64      6.18 o 
   9  11   0       27.47       35.22     13.49 o 
   0  12   0      122.51      113.34      7.57 o 
   1  12   0     1915.21     1868.31     35.34 o 
   2  12   0     3454.96     3770.85     53.28 o 
   3  12   0       86.96       70.80      5.04 o 
   4  12   0      395.82      336.73      8.91 o 
   5  12   0      107.66      123.33      9.37 o 
   6  12   0      293.78      277.03     13.29 o 
   7  12   0       18.99       10.36      4.99 o 
   8  12   0       78.82       78.15     15.89 o 
   9  12   0        9.62       21.79      6.94 o 
   1  13   0     1160.09     1266.71     47.13 o 
   2  13   0        2.78        8.80      2.50 o 
   3  13   0      946.30      963.98     17.70 o 
   4  13   0      359.74      324.64      9.04 o 
   5  13   0      113.43      125.00      9.44 o 
   6  13   0      339.39      286.84     26.81 o 
   7  13   0      186.53      195.52     13.67 o 
   8  13   0      130.32      149.75     13.54 o 
   9  13   0        2.48        5.86      7.35 o 
   0  14   0        4.21        2.87      2.69 o 
   1  14   0       23.05       20.18      3.28 o 
   2  14   0      338.09      386.31     12.03 o 
   3  14   0       35.92       29.35      4.18 o 
   4  14   0      235.78      226.63      7.54 o 
   5  14   0        0.10       -2.83      2.75 o 
   6  14   0       20.68       26.14      5.85 o 
   7  14   0       15.83       23.14      6.33 o 
   8  14   0       28.24       11.18      5.98 o 
   9  14   0       81.00      103.17     12.02 o 
   1  15   0     2259.60     2110.40     40.47 o 
   2  15   0     1735.35     1791.10     36.11 o 
   3  15   0      413.74      445.68     10.89 o 
   4  15   0       31.81       36.99      3.96 o 
   5  15   0       18.34       30.96      5.73 o 
   6  15   0        4.57       10.57     14.22 o 
   7  15   0      184.56      207.94     14.39 o 
   8  15   0        6.29        8.83      5.77 o 
   9  15   0        1.76        3.68      6.15 o 
   0  16   0     6633.04     7568.06    180.41 o 
   1  16   0      576.37      654.68     16.93 o 
   2  16   0      735.50      917.51     21.99 o 
   3  16   0      210.28      203.99      7.10 o 
   4  16   0      111.91       88.09      6.40 o 
   5  16   0       15.67       16.30      4.61 o 
   6  16   0      114.42      110.55     10.10 o 
   7  16   0      180.62      167.28     23.28 o 
   8  16   0        1.06        5.88      7.32 o 
   9  16   0       17.04       19.12      8.95 o 
   1  17   0      147.78      162.28      7.67 o 
   2  17   0      905.68     1037.94     32.07 o 
   3  17   0       23.70       21.16      3.01 o 
   4  17   0      145.16      120.83      9.61 o 
   5  17   0      148.54      147.64     13.59 o 
   6  17   0       21.10       27.86      6.02 o 
   7  17   0      573.79      516.26     20.87 o 
   8  17   0       10.36       15.80      6.99 o 
   9  17   0        1.48        1.70      5.52 o 
   0  18   0     4997.15     5551.34    136.51 o 
   1  18   0      415.97      448.72     19.60 o 
   2  18   0      262.96      359.57     12.37 o 
   3  18   0        2.56        0.33      1.91 o 
   4  18   0       72.04       87.33      9.55 o 
   5  18   0      200.98      229.97     13.24 o 
   6  18   0       30.28       29.83      9.61 o 
   7  18   0      229.96      211.92     32.93 o 
   8  18   0       25.65       30.15      8.46 o 
   1  19   0        2.40        7.90      2.84 o 
   2  19   0      208.11      230.44      9.84 o 
   3  19   0      122.44      120.48      6.19 o 
   4  19   0      401.96      370.93     14.42 o 
   5  19   0      224.04      190.84     11.23 o 
   6  19   0       34.91       27.93      6.28 o 
   7  19   0       23.26       21.36     12.66 o 
   8  19   0       14.14       13.44      7.05 o 
   0  20   0      177.13      214.02     13.24 o 
   1  20   0       40.82       49.36      7.35 o 
   2  20   0        7.36       10.58      3.36 o 
   3  20   0      804.03      728.53     16.26 o 
   4  20   0      324.82      325.56     13.72 o 
   5  20   0      128.93      141.43     10.82 o 
   6  20   0      109.32      101.18     15.78 o 
   7  20   0       94.64       96.48     11.28 o 
   8  20   0        1.00       -3.03      8.46 o 
   1  21   0      372.08      375.44     13.18 o 
   2  21   0      234.61      248.30     10.74 o 
   3  21   0       35.29       45.20      4.78 o 
   4  21   0       42.44       29.66      5.65 o 
   5  21   0      569.32      510.66     19.04 o 
   6  21   0        9.18        6.07      5.33 o 
   7  21   0       20.61       27.17      8.57 o 
   8  21   0       28.50       36.47      8.68 o 
   0  22   0       96.15       92.22     10.26 o 
   1  22   0        2.38        7.46      2.98 o 
   2  22   0       10.49        8.91      3.54 o 
   3  22   0       31.81       52.25      5.17 o 
   4  22   0       41.45       36.32      6.05 o 
   5  22   0       58.97       65.66      8.27 o 
   6  22   0      224.00      206.34     14.20 o 
   7  22   0       19.84        8.93     10.08 o 
   8  22   0      365.00      385.54     29.34 o 
   1  23   0       37.79       29.24      5.07 o 
   2  23   0      123.26      137.53     15.93 o 
   3  23   0        0.02        4.21      2.87 o 
   4  23   0       15.12       15.54      7.64 o 
   5  23   0       15.47       18.39      5.74 o 
   6  23   0      212.06      199.90     14.14 o 
   7  23   0       57.50       70.18     11.14 o 
   8  23   0        5.11       32.53     11.55 o 
   0  24   0      248.13      262.37     16.61 o 
   1  24   0      294.88      292.56     12.38 o 
   2  24   0      182.68      147.92      9.38 o 
   3  24   0       89.90       80.55      6.40 o 
   4  24   0      174.58      162.62     11.16 o 
   5  24   0      312.89      315.34     26.02 o 
   6  24   0       32.35       38.07     15.35 o 
   7  24   0       57.15       53.04      9.88 o 
   1  25   0      358.98      369.02     14.34 o 
   2  25   0      321.39      311.40     13.40 o 
   3  25   0     1032.38      951.33     20.94 o 
   4  25   0      647.65      563.82     19.92 o 
   5  25   0      177.22      164.25     12.43 o 
   6  25   0      132.89      126.01     12.44 o 
   7  25   0       63.26       61.16     10.26 o 
   0  26   0      198.43      194.44     14.85 o 
   1  26   0        0.57        7.28      5.29 o 
   2  26   0      262.66      275.23     12.81 o 
   3  26   0      287.44      298.50     11.58 o 
   4  26   0       54.41       69.38      8.70 o 
   5  26   0       42.50       50.64      8.26 o 
   6  26   0      145.57      144.35     13.15 o 
   7  26   0        5.00        2.75      6.38 o 
   1  27   0      157.12      148.12     23.51 o 
   2  27   0        0.21        3.74      4.04 o 
   3  27   0      424.73      421.94     13.29 o 
   4  27   0        0.10       -4.34      3.98 o 
   5  27   0       48.84       70.42     14.99 o 
   6  27   0       13.25       25.42      7.74 o 
   7  27   0      111.35      112.55     13.30 o 
   0  28   0        1.34       -2.30      5.56 o 
   1  28   0      984.16      934.08     26.35 o 
   2  28   0     1134.66      987.35     22.18 o 
   3  28   0      578.86      546.09     15.70 o 
   4  28   0      497.76      443.22     27.69 o 
   5  28   0        0.46        9.30      5.57 o 
   6  28   0       37.35       47.57      9.38 o 
   7  28   0        2.22        0.42      8.97 o 
   1  29   0      641.60      665.51     21.76 o 
   2  29   0      362.71      357.73     12.43 o 
   3  29   0      256.33      251.94     10.54 o 
   4  29   0       47.82       54.66      8.33 o 
   5  29   0        0.11       -3.33      4.98 o 
   6  29   0       17.86       26.28     15.82 o 
   0  30   0      293.76      321.55     21.20 o 
   1  30   0       22.04       40.12      6.88 o 
   2  30   0       38.21       33.05      5.24 o 
   3  30   0        9.34       10.63      3.70 o 
   4  30   0       73.06       67.01      9.01 o 
   5  30   0       70.20       79.53     18.62 o 
   6  30   0        0.89        2.61      6.25 o 
   1  31   0      483.42      444.65     34.07 o 
   2  31   0        7.09       12.20      4.13 o 
   3  31   0        5.69       -5.94      4.37 o 
   4  31   0        6.60       10.14      7.68 o 
   5  31   0       87.27       75.48     23.76 o 
   6  31   0       30.99       40.92      9.37 o 
   0  32   0      476.63      487.47     26.94 o 
   1  32   0      233.95      203.51     12.80 o 
   2  32   0      216.32      222.06     10.44 o 
   3  32   0        5.37        2.91      5.55 o 
   4  32   0        0.31       -0.98      5.35 o 
   5  32   0        8.54       -0.40      5.92 o 
   1  33   0      214.73      235.82     13.84 o 
   2  33   0      100.64      103.81     12.21 o 
   3  33   0       19.82       20.22      8.50 o 
   4  33   0        5.01       14.61      7.11 o 
   5  33   0        2.71        9.97      6.34 o 
   0  34   0      182.47      185.86     19.15 o 
   1  34   0        0.88       -4.78      4.80 o 
   2  34   0        7.69       11.06      4.63 o 
   3  34   0       14.83        8.57      5.80 o 
   4  34   0       73.76       72.83     14.90 o 
   5  34   0       99.00      103.89     14.51 o 
   1  35   0      196.14      220.10     14.86 o 
   2  35   0        3.62        9.75      4.76 o 
   3  35   0       11.45        9.69      8.77 o 
   4  35   0       54.34       54.60      9.58 o 
   0  36   0      227.90      248.24     22.96 o 
   1  36   0       33.91       39.38      8.34 o 
   2  36   0       32.87       47.24      7.57 o 
   3  36   0        2.82       -2.11      7.59 o 
   4  36   0        0.11       -4.58      5.79 o 
   1  37   0        5.26       15.89      5.26 o 
   2  37   0        0.42        4.06      4.77 o 
   3  37   0        5.17        3.05      6.12 o 
   0  38   0       28.66       39.42     11.84 o 
   1  38   0        8.28       14.30      7.17 o 
   2  38   0        0.58        0.16      4.51 o 
   1  39   0        2.05        2.72      4.58 o 
  -9   0   1       10.40       16.71      8.93 o 
  -7   0   1      125.86      121.52     15.06 o 
  -5   0   1     2063.19     2027.43     30.97 o 
  -3   0   1     7093.62     7445.74    114.67 o 
  -1   0   1      930.46      872.12     15.61 o 
   1   0   1      140.36      103.72     14.30 o 
   3   0   1      378.96      275.13     12.80 o 
   5   0   1      508.90      501.83     16.05 o 
   7   0   1       82.02       83.79      9.54 o 
   9   0   1       22.58       27.80     10.94 o 
 -10   1   1        0.49       13.22      9.33 o 
  -9   1   1        0.21        1.45      5.19 o 
  -8   1   1      241.64      240.47     15.12 o 
  -7   1   1      109.39       98.11      6.97 o 
  -6   1   1      102.05       97.19      3.73 o 
  -5   1   1       59.52       74.82      3.15 o 
  -4   1   1     1373.95     1442.95     15.85 o 
  -3   1   1      953.37     1008.62     12.09 o 
  -2   1   1     4859.31     4868.98     44.62 o 
  -1   1   1    13302.86    11890.43    132.65 o 
   0   1   1      237.09      210.14      3.67 o 
   1   1   1    41896.69    35294.32    316.41 o 
   2   1   1    10589.08    10697.23    118.95 o 
   3   1   1     2520.45     2623.09     33.23 o 
   4   1   1       53.80       48.83      4.75 o 
   5   1   1        7.21        3.41      2.26 o 
   6   1   1        5.74       13.70      3.12 o 
   7   1   1      285.84      289.48      9.61 o 
   8   1   1        2.93        9.59      5.18 o 
   9   1   1        7.97       10.65      6.04 o 
 -10   2   1        0.01       10.71      5.99 o 
  -9   2   1        8.40       17.75      6.28 o 
  -8   2   1       69.17       77.40      9.41 o 
  -7   2   1        7.90        5.60      3.07 o 
  -6   2   1        0.64       10.28      3.86 o 
  -5   2   1       77.42       99.67      3.43 o 
  -4   2   1      911.61     1018.80     12.09 o 
  -3   2   1     2516.07     2490.38     24.40 o 
  -2   2   1    10482.64    10442.41    103.64 o 
  -1   2   1    28036.25    22540.78    249.75 o 
   0   2   1     3214.62     3413.91     38.39 o 
   1   2   1     5220.21     5095.18     58.23 o 
   2   2   1     1990.49     2063.01     25.94 o 
   3   2   1     2715.36     3010.57     37.50 o 
   4   2   1     5531.18     5905.46     90.17 o 
   5   2   1      531.16      465.37     16.70 o 
   6   2   1      124.44      129.75      8.69 o 
   7   2   1        0.51        2.79      2.99 o 
   8   2   1      107.57      119.84     11.97 o 
   9   2   1       65.12       75.30     16.18 o 
 -10   3   1       47.49       43.38      8.28 o 
  -9   3   1      104.77      112.24     20.23 o 
  -8   3   1       15.39       17.86      6.06 o 
  -7   3   1       36.18       34.30      4.69 o 
  -6   3   1      108.30      109.55      5.26 o 
  -5   3   1       63.74       59.78      2.88 o 
  -4   3   1       39.64       73.13      2.92 o 
  -3   3   1     1412.70     1344.43     14.36 o 
  -2   3   1     6938.60     6938.71     69.62 o 
  -1   3   1        4.45        1.33      0.83 o 
   0   3   1       23.51       22.55      0.96 o 
   1   3   1     3326.26     2971.91     34.61 o 
   2   3   1    16380.22    16342.16    179.69 o 
   3   3   1      956.19     1060.58     16.11 o 
   4   3   1     3272.86     3336.74     56.77 o 
   5   3   1       10.81        7.13      2.61 o 
   6   3   1      411.69      386.20     10.45 o 
   7   3   1       49.92       52.78      5.19 o 
   8   3   1        9.27        6.17      4.02 o 
   9   3   1        4.91       -2.02      5.52 o 
 -10   4   1       12.98       23.41      6.86 o 
  -9   4   1       36.29       40.18      8.36 o 
  -8   4   1        7.83        8.89      5.67 o 
  -7   4   1        7.20        8.89      3.36 o 
  -6   4   1        3.32        3.96      2.09 o 
  -5   4   1        1.27        0.21      1.31 o 
  -4   4   1     1123.82     1235.66     14.18 o 
  -3   4   1       81.05       89.36      2.79 o 
  -2   4   1      739.41      752.64     10.93 o 
  -1   4   1     2244.53     2032.56     43.32 o 
   0   4   1     7887.54     7663.96     85.23 o 
   1   4   1     4912.00     5009.76     66.22 o 
   2   4   1      467.48      474.58      9.83 o 
   3   4   1       25.23       32.27      2.92 o 
   4   4   1     1507.08     1454.24     21.77 o 
   5   4   1     2152.37     2107.88     46.44 o 
   6   4   1      126.87      129.59      6.85 o 
   7   4   1      824.21      782.72     18.89 o 
   8   4   1        5.31        3.67      4.11 o 
   9   4   1       79.51       65.46      9.81 o 
 -10   5   1       13.60       33.43      7.95 o 
  -9   5   1       30.97       45.71     11.85 o 
  -8   5   1       89.03       74.24      9.63 o 
  -7   5   1      102.95      106.66     10.51 o 
  -6   5   1       21.37       25.12      3.24 o 
  -5   5   1        1.53       -0.76      1.45 o 
  -4   5   1     1881.07     1963.45     20.78 o 
  -3   5   1      468.41      403.98      6.52 o 
  -2   5   1    31921.46    28699.14    317.51 o 
  -1   5   1    12059.55    11357.21    126.93 o 
   0   5   1      205.38      205.60      3.94 o 
   1   5   1     7540.76     7606.17     99.15 o 
   2   5   1     1394.77     1268.50     20.35 o 
   3   5   1      635.73      679.73     11.84 o 
   4   5   1      288.68      291.26      7.78 o 
   5   5   1        0.18        3.45      2.38 o 
   6   5   1      175.32      159.32      7.66 o 
   7   5   1       87.52       95.83      6.70 o 
   8   5   1      154.92      162.18     10.55 o 
   9   5   1        0.57       -0.02      5.26 o 
 -10   6   1       69.17       76.10     20.75 o 
  -9   6   1        1.14        5.04      5.29 o 
  -8   6   1        9.87        9.86      6.35 o 
  -7   6   1       94.58       87.93      6.94 o 
  -6   6   1      490.27      495.25     10.88 o 
  -5   6   1      814.56      948.81     13.44 o 
  -4   6   1      398.93      535.75      8.60 o 
  -3   6   1     3266.54     3520.98     42.72 o 
  -2   6   1      980.63     1046.05     16.85 o 
  -1   6   1      914.18      968.51     13.04 o 
   0   6   1     3218.65     3002.14     40.34 o 
   1   6   1      618.69      558.28     10.06 o 
   2   6   1      522.69      575.87      8.86 o 
   3   6   1      171.77      137.37      5.55 o 
   4   6   1       34.01       26.84      3.16 o 
   5   6   1        4.96        5.43      2.74 o 
   6   6   1        3.36        6.76      2.85 o 
   7   6   1       44.17       46.67      5.05 o 
   8   6   1        1.41       -0.17      3.91 o 
   9   6   1       34.61       33.73      8.20 o 
 -10   7   1        0.27        9.77      6.28 o 
  -9   7   1        0.46       -2.64      9.97 o 
  -8   7   1       15.46       14.52      6.40 o 
  -7   7   1      138.55      150.85     14.33 o 
  -6   7   1      364.46      365.70     11.05 o 
  -5   7   1        4.04        2.12      1.92 o 
  -4   7   1      654.12      674.23     11.33 o 
  -3   7   1        0.12       -0.40      1.19 o 
  -2   7   1     3056.30     2993.27     36.25 o 
  -1   7   1     5105.78     4969.05     66.78 o 
   0   7   1      516.26      426.12      9.62 o 
   1   7   1     1523.02     1272.07     24.26 o 
   2   7   1      103.14      101.24      4.23 o 
   3   7   1      801.07      797.54     15.90 o 
   4   7   1       87.21       77.64      4.63 o 
   5   7   1      152.61      138.44      6.29 o 
   6   7   1       61.87       75.43      5.64 o 
   7   7   1        1.01       -0.68      2.94 o 
   8   7   1       52.39       50.27      6.76 o 
   9   7   1        3.13        5.66      5.60 o 
 -10   8   1        2.58        1.12      5.82 o 
  -9   8   1        1.74        2.29      8.52 o 
  -8   8   1      223.43      209.90     14.78 o 
  -7   8   1       26.04       24.60      6.02 o 
  -6   8   1      422.42      412.27     15.97 o 
  -5   8   1      862.87      825.40     13.88 o 
  -4   8   1        3.23        7.98      2.41 o 
  -3   8   1      258.54      271.85      7.21 o 
  -2   8   1      745.14      690.54     12.51 o 
  -1   8   1    10771.73    10918.90    142.88 o 
   0   8   1     3462.90     3358.61     56.99 o 
   1   8   1      473.76      557.08     10.46 o 
   2   8   1     3133.01     3249.75     46.08 o 
   3   8   1     2632.16     2589.51     33.63 o 
   4   8   1      324.89      368.26     10.25 o 
   5   8   1      134.55      130.43      7.93 o 
   6   8   1        3.68        0.13      2.58 o 
   7   8   1       15.55       17.71      5.06 o 
   8   8   1      418.27      388.87     14.46 o 
   9   8   1       16.35       28.77      7.51 o 
 -10   9   1       54.49       65.74     14.08 o 
  -9   9   1       31.31       38.92     12.59 o 
  -8   9   1       76.99       71.76     24.69 o 
  -7   9   1       66.29       55.60      7.94 o 
  -6   9   1      351.59      370.78     25.21 o 
  -5   9   1     1321.38     1265.64     19.12 o 
  -4   9   1       26.16       17.68      2.74 o 
  -3   9   1     2660.07     2852.33     41.73 o 
  -2   9   1      619.52      586.90     13.69 o 
  -1   9   1     3782.33     4030.97     55.31 o 
   0   9   1     3987.53     4042.69     68.29 o 
   1   9   1     2784.36     2871.77     40.39 o 
   2   9   1       11.18       11.96      2.16 o 
   3   9   1        0.54        0.43      1.21 o 
   4   9   1        0.01       -3.91      3.14 o 
   5   9   1      100.90       92.45      5.61 o 
   6   9   1       86.91      114.76      6.73 o 
   7   9   1        2.30        1.31      3.46 o 
   8   9   1        3.72        7.50      4.49 o 
   9   9   1      108.74      131.05     13.82 o 
  -9  10   1      152.90      140.09     13.96 o 
  -8  10   1        3.45        5.12      5.24 o 
  -7  10   1      254.82      222.91     13.33 o 
  -6  10   1      118.38      126.17      9.98 o 
  -5  10   1       47.81       38.59      3.27 o 
  -4  10   1     4028.95     4171.27     59.77 o 
  -3  10   1     2603.10     2727.07     40.35 o 
  -2  10   1      272.87      239.43      6.55 o 
  -1  10   1     5690.76     5687.71     76.81 o 
   0  10   1     6965.04     6667.50    110.39 o 
   1  10   1     3879.24     3968.41    120.93 o 
   2  10   1      163.81      160.40      6.44 o 
   3  10   1       20.67       29.63      2.38 o 
   4  10   1      340.40      352.57     10.39 o 
   5  10   1        6.29       12.05      2.89 o 
   6  10   1      120.43      120.64      6.90 o 
   7  10   1      192.95      165.90     13.72 o 
   8  10   1       22.98       35.68      6.35 o 
   9  10   1       21.79       14.08      6.67 o 
  -9  11   1       14.87       25.73      7.32 o 
  -8  11   1      108.18      107.13     11.50 o 
  -7  11   1       39.98       49.98      8.23 o 
  -6  11   1       73.41       59.20      7.57 o 
  -5  11   1      402.67      399.56     12.01 o 
  -4  11   1       68.09       56.45      4.30 o 
  -3  11   1     1151.05     1253.09     21.39 o 
  -2  11   1     1178.67     1041.20     17.95 o 
  -1  11   1       84.29       65.06      3.53 o 
   0  11   1      903.16      955.30     19.86 o 
   1  11   1     4350.72     4572.72     78.22 o 
   2  11   1     1607.70     1448.89     32.46 o 
   3  11   1     2152.19     2350.19     30.45 o 
   4  11   1      262.17      273.13      9.11 o 
   5  11   1      312.06      289.44      8.91 o 
   6  11   1       20.95       17.07      3.51 o 
   7  11   1       11.80       13.43      4.33 o 
   8  11   1       11.60       16.48      5.70 o 
   9  11   1        2.23       -0.13      5.12 o 
  -9  12   1       21.67       14.28      6.95 o 
  -8  12   1        5.99        7.73      5.40 o 
  -7  12   1      149.03      177.64     12.98 o 
  -6  12   1       24.79       29.10      5.51 o 
  -5  12   1       22.28       17.12      3.24 o 
  -4  12   1      142.24      181.97      6.71 o 
  -3  12   1      371.03      390.74      9.67 o 
  -2  12   1     3296.06     3300.24     47.52 o 
  -1  12   1     1047.66      990.65     17.16 o 
   0  12   1      557.04      519.18     12.97 o 
   1  12   1      142.32      141.60     12.00 o 
   2  12   1      212.07      182.32      7.63 o 
   3  12   1      942.48     1033.51     16.14 o 
   4  12   1      183.35      168.18      7.81 o 
   5  12   1      395.32      354.08     11.41 o 
   6  12   1        5.50        7.17      2.94 o 
   7  12   1       80.41       82.53      7.62 o 
   8  12   1       51.63       55.78      6.98 o 
   9  12   1        0.00       10.96      7.07 o 
  -9  13   1       16.86       14.33      8.14 o 
  -8  13   1        2.29       -6.74      4.65 o 
  -7  13   1      426.31      362.19     18.92 o 
  -6  13   1      297.59      263.43     12.92 o 
  -5  13   1       64.97       61.77      5.60 o 
  -4  13   1       74.63       87.86      5.33 o 
  -3  13   1        3.94        3.68      1.89 o 
  -2  13   1      382.27      358.66      8.98 o 
  -1  13   1       11.75       19.16      2.97 o 
   0  13   1      470.11      515.34     21.18 o 
   1  13   1       12.63        9.05      2.44 o 
   2  13   1      180.84      133.61      7.05 o 
   3  13   1        2.28        7.81      3.42 o 
   4  13   1        5.76        8.57      2.79 o 
   5  13   1      153.26      162.44      8.10 o 
   6  13   1       48.46       57.46      5.26 o 
   7  13   1       90.59       83.59      7.84 o 
   8  13   1       10.92       11.80      6.00 o 
   9  13   1        7.18       11.06      6.33 o 
  -9  14   1       27.31       15.37      7.24 o 
  -8  14   1       84.01       79.76     12.77 o 
  -7  14   1        6.39       15.56      5.37 o 
  -6  14   1       97.43      106.71      9.80 o 
  -5  14   1      109.50      117.04      9.12 o 
  -4  14   1       68.19       64.87      4.85 o 
  -3  14   1      590.74      649.54     13.90 o 
  -2  14   1     1990.49     1974.77     31.08 o 
  -1  14   1      863.84      918.27     20.59 o 
   0  14   1      318.25      361.66     10.78 o 
   1  14   1      422.65      404.74     11.82 o 
   2  14   1       32.68       26.20      5.13 o 
   3  14   1      237.11      235.04      7.14 o 
   4  14   1      591.07      552.27     23.32 o 
   5  14   1      100.57      116.94      7.69 o 
   6  14   1        9.26        9.73      4.88 o 
   7  14   1       28.39       43.87      6.33 o 
   8  14   1        0.39        8.73      5.79 o 
  -9  15   1        1.60        7.29      6.18 o 
  -8  15   1       68.19       70.41     10.13 o 
  -7  15   1      413.16      366.36     16.87 o 
  -6  15   1      543.67      444.48     17.40 o 
  -5  15   1      686.79      626.38     29.55 o 
  -4  15   1       17.88       30.97      7.21 o 
  -3  15   1      164.07      136.63      7.89 o 
  -2  15   1       53.31       64.05      6.11 o 
  -1  15   1     2398.03     2646.61     49.05 o 
   0  15   1     1331.30     1350.80     27.94 o 
   1  15   1      787.30      928.38     44.94 o 
   2  15   1      381.36      544.60     21.65 o 
   3  15   1      277.05      253.24      7.64 o 
   4  15   1      435.68      384.54     14.19 o 
   5  15   1       60.85       67.94      7.70 o 
   6  15   1      202.21      202.86      9.80 o 
   7  15   1       59.95       46.87      7.92 o 
   8  15   1       33.73       24.52     13.38 o 
  -9  16   1       34.71       38.30      8.47 o 
  -8  16   1       30.36       15.66      9.20 o 
  -7  16   1        8.15       11.32      5.52 o 
  -6  16   1        3.38        5.57      4.45 o 
  -5  16   1      175.64      167.46     10.24 o 
  -4  16   1      270.13      217.15      7.94 o 
  -3  16   1        0.00        7.96      3.21 o 
  -2  16   1       57.78       84.58      5.02 o 
  -1  16   1     3414.90     4015.48     71.34 o 
   0  16   1       21.47       29.93      3.87 o 
   1  16   1      784.98      832.91     24.12 o 
   2  16   1       49.79       43.53      4.87 o 
   3  16   1      378.42      403.55     10.32 o 
   4  16   1      142.37      141.67     15.94 o 
   5  16   1        3.94       14.73      4.44 o 
   6  16   1       12.08        9.21      4.90 o 
   7  16   1       23.76       28.55      6.79 o 
   8  16   1        0.09       -1.61      5.31 o 
  -9  17   1       11.76       14.44      7.02 o 
  -8  17   1       20.22       16.03      6.60 o 
  -7  17   1       23.33       30.10      7.07 o 
  -6  17   1      188.69      186.25     12.66 o 
  -5  17   1      353.75      314.99     13.71 o 
  -4  17   1      237.12      230.38     11.15 o 
  -3  17   1        4.06       10.26      2.52 o 
  -2  17   1        2.59        3.73      1.92 o 
  -1  17   1      874.19      956.84     22.34 o 
   0  17   1     2991.26     3247.25     62.09 o 
   1  17   1     1132.69     1392.27     29.76 o 
   2  17   1     1100.79     1222.23     27.60 o 
   3  17   1      483.38      527.25     12.34 o 
   4  17   1       42.79       34.04      8.29 o 
   5  17   1       46.75       52.66      6.98 o 
   6  17   1     1077.02      993.19     29.06 o 
   7  17   1       38.57       53.12      8.53 o 
   8  17   1        0.52       -2.78      5.03 o 
  -9  18   1        9.06       22.60      7.67 o 
  -8  18   1       13.59       13.10      8.52 o 
  -7  18   1       34.70       42.11      7.83 o 
  -6  18   1     1266.76     1157.65     68.47 o 
  -5  18   1       77.27       97.52     12.88 o 
  -4  18   1      743.59      706.94     16.14 o 
  -3  18   1       14.09       19.56      2.95 o 
  -2  18   1      592.45      631.34     19.83 o 
  -1  18   1        3.99        5.99      2.80 o 
   0  18   1      585.66      575.62     15.96 o 
   1  18   1      380.91      446.26     17.97 o 
   2  18   1      111.00       95.03     18.40 o 
   3  18   1      637.02      618.05     13.97 o 
   4  18   1      318.83      269.07     20.14 o 
   5  18   1        0.01       -2.68      3.06 o 
   6  18   1      441.48      446.97     18.26 o 
   7  18   1        1.28        7.88      5.94 o 
   8  18   1        0.62        1.74      5.74 o 
  -9  19   1        0.47        9.22      7.66 o 
  -8  19   1       24.21       23.95      7.40 o 
  -7  19   1       32.37       29.94      7.22 o 
  -6  19   1      870.07      847.33     26.51 o 
  -5  19   1       89.14       78.49      8.39 o 
  -4  19   1       85.58       67.72      5.51 o 
  -3  19   1       37.84       44.10      9.19 o 
  -2  19   1       75.55       79.10      5.29 o 
  -1  19   1      166.79      163.92      7.97 o 
   0  19   1       57.42       49.14      5.17 o 
   1  19   1      624.48      692.43     31.08 o 
   2  19   1      481.69      469.98     14.96 o 
   3  19   1        7.00       10.01      2.74 o 
   4  19   1        3.30        0.15      4.25 o 
   5  19   1       18.32       25.11      8.21 o 
   6  19   1        0.17        1.66      5.95 o 
   7  19   1        7.60       16.68      7.33 o 
   8  19   1       80.60       76.42     18.17 o 
  -8  20   1        5.73        0.78      5.95 o 
  -7  20   1        0.00       -1.25      9.38 o 
  -6  20   1        1.03       -5.49      6.31 o 
  -5  20   1        3.29        5.12      4.16 o 
  -4  20   1      174.42      169.08      7.51 o 
  -3  20   1       60.40       48.55      4.71 o 
  -2  20   1      450.26      446.63     15.24 o 
  -1  20   1       32.51       20.61      3.66 o 
   0  20   1      149.38      125.11      7.14 o 
   1  20   1      130.48      136.62      7.65 o 
   2  20   1      120.77      103.97     17.16 o 
   3  20   1        4.25        4.38      2.29 o 
   4  20   1      252.05      245.69     14.62 o 
   5  20   1        1.70        3.79      4.18 o 
   6  20   1      239.40      216.26     23.92 o 
   7  20   1       10.35       18.70      6.21 o 
   8  20   1       13.91       18.36      6.75 o 
  -8  21   1       15.15        9.88     11.57 o 
  -7  21   1      184.32      183.10     21.16 o 
  -6  21   1        0.00       -5.72      4.02 o 
  -5  21   1       55.90       53.33      7.56 o 
  -4  21   1        0.81        5.46      4.46 o 
  -3  21   1      104.21       93.92      6.32 o 
  -2  21   1       36.68       35.54      4.07 o 
  -1  21   1      649.02      644.94     18.30 o 
   0  21   1      549.39      505.04     15.63 o 
   1  21   1        2.39        6.41      2.99 o 
   2  21   1       34.90       52.40      6.64 o 
   3  21   1      267.26      277.45      9.26 o 
   4  21   1        4.46        1.88      5.27 o 
   5  21   1       48.40       54.78      7.85 o 
   6  21   1      178.59      160.04     19.05 o 
   7  21   1       36.29       44.09      8.55 o 
   8  21   1       40.53       55.76      9.40 o 
  -8  22   1       51.92       35.72     13.13 o 
  -7  22   1       14.31       17.34      7.28 o 
  -6  22   1       74.24       77.38      9.82 o 
  -5  22   1       56.22       46.89     11.53 o 
  -4  22   1      178.94      176.99      8.03 o 
  -3  22   1       21.89       22.99      3.87 o 
  -2  22   1        0.03        0.83      2.14 o 
  -1  22   1      167.32      140.96      8.15 o 
   0  22   1      170.89      156.32      8.54 o 
   1  22   1      480.90      486.83     19.10 o 
   2  22   1      196.79      173.64      9.26 o 
   3  22   1        0.50       -1.64      2.32 o 
   4  22   1       28.20       47.12      6.82 o 
   5  22   1        0.02        5.25      4.49 o 
   6  22   1        3.17       16.69      6.13 o 
   7  22   1       65.98       61.76     14.17 o 
  -8  23   1       33.94       49.96     10.28 o 
  -7  23   1      600.91      566.39     30.45 o 
  -6  23   1       87.03       81.10     10.06 o 
  -5  23   1      203.29      209.66     12.24 o 
  -4  23   1      698.25      600.28     22.06 o 
  -3  23   1       45.79       42.07      4.80 o 
  -2  23   1      303.29      302.82     10.21 o 
  -1  23   1       57.09       57.82      6.39 o 
   0  23   1      642.58      591.63     17.94 o 
   1  23   1       97.47      112.42     14.80 o 
   2  23   1       50.89       71.81      7.41 o 
   3  23   1       35.34       30.06      4.36 o 
   4  23   1       36.47       26.31      8.29 o 
   5  23   1       54.24       44.86      7.62 o 
   6  23   1       12.59       10.80      5.95 o 
   7  23   1       22.36       18.77      7.39 o 
  -8  24   1       56.59       74.57     11.64 o 
  -7  24   1        0.02       11.73      7.05 o 
  -6  24   1      131.23      125.40     11.95 o 
  -5  24   1      135.49      119.67     10.79 o 
  -4  24   1      389.64      424.97     29.52 o 
  -3  24   1       15.80       11.88      4.50 o 
  -2  24   1      297.34      257.23      9.64 o 
  -1  24   1       20.19       22.41      4.74 o 
   0  24   1      412.24      394.37     18.33 o 
   1  24   1      272.94      297.81     24.08 o 
   2  24   1       14.67       19.89      4.98 o 
   3  24   1      121.76      114.23      9.25 o 
   4  24   1        8.42        7.34      4.50 o 
   5  24   1        3.17        9.24      5.06 o 
   6  24   1        1.49       -0.10      5.13 o 
   7  24   1       94.54      112.31     13.34 o 
  -8  25   1       78.46       92.23     12.50 o 
  -7  25   1       29.77       35.08     11.57 o 
  -6  25   1      380.31      368.65     67.66 o 
  -5  25   1        1.84       10.44      5.13 o 
  -4  25   1      618.23      559.79     15.54 o 
  -3  25   1       35.34       34.06      4.61 o 
  -2  25   1      132.60      143.62      8.05 o 
  -1  25   1        2.22        3.97      3.51 o 
   0  25   1      454.54      444.24     17.27 o 
   1  25   1       79.24       81.91      7.86 o 
   2  25   1      224.80      192.12     10.67 o 
   3  25   1       69.51       65.78      8.50 o 
   4  25   1       36.01       27.32      6.18 o 
   5  25   1       72.97       66.66      9.14 o 
   6  25   1        5.70       12.27      6.42 o 
   7  25   1       35.09       35.08      8.72 o 
  -7  26   1        0.92        6.48      6.60 o 
  -6  26   1       60.96       64.32      9.52 o 
  -5  26   1      246.01      219.67     13.57 o 
  -4  26   1     1074.16      897.93     29.36 o 
  -3  26   1      441.53      444.96     13.57 o 
  -2  26   1      110.99       97.54     12.88 o 
  -1  26   1       97.38      127.67     12.64 o 
   0  26   1      952.67      901.64     24.73 o 
   1  26   1      484.84      517.71     27.40 o 
   2  26   1      277.61      257.86     12.52 o 
   3  26   1       24.94       35.39      6.50 o 
   4  26   1      211.74      168.56     12.04 o 
   5  26   1       22.75       28.22     15.37 o 
   6  26   1        4.04       -0.04      5.65 o 
   7  26   1        7.85       14.67     11.78 o 
  -7  27   1       36.96       27.62      7.98 o 
  -6  27   1      185.07      210.14     30.52 o 
  -5  27   1        0.94        9.71      5.51 o 
  -4  27   1      194.23      193.61     12.25 o 
  -3  27   1      272.46      247.80     10.12 o 
  -2  27   1      208.59      200.21     18.49 o 
  -1  27   1        2.65        5.64      5.61 o 
   0  27   1       28.42       41.91      6.36 o 
   1  27   1      115.98      122.09      9.61 o 
   2  27   1      628.10      631.17     20.53 o 
   3  27   1      854.39      793.63     24.17 o 
   4  27   1      193.26      195.47     24.41 o 
   5  27   1       99.75      118.44     22.65 o 
   6  27   1        9.83       12.98      7.10 o 
  -7  28   1       46.61       47.61      9.91 o 
  -6  28   1       25.19       22.65      7.56 o 
  -5  28   1        0.42        1.18      5.08 o 
  -4  28   1        2.49        7.61      4.92 o 
  -3  28   1       32.35       24.89      5.60 o 
  -2  28   1       15.24        7.88      3.54 o 
  -1  28   1       59.22       65.37      7.94 o 
   0  28   1      119.03      132.10     10.06 o 
   1  28   1      109.60      104.31      9.49 o 
   2  28   1      105.27      103.39      9.58 o 
   3  28   1      336.35      360.64     16.00 o 
   4  28   1        8.75        5.47      5.15 o 
   5  28   1       61.63       73.77     10.05 o 
   6  28   1       31.60       48.56     10.15 o 
  -7  29   1        5.73        0.71      6.04 o 
  -6  29   1        1.90        1.69      6.16 o 
  -5  29   1       13.75       20.85      6.81 o 
  -4  29   1       39.70       51.79     11.93 o 
  -3  29   1       32.84       36.69      5.33 o 
  -2  29   1       80.19       79.87      7.16 o 
  -1  29   1      105.17       97.03     12.32 o 
   0  29   1       25.82       39.81      6.83 o 
   1  29   1      210.92      243.56     12.91 o 
   2  29   1      243.70      200.72     11.96 o 
   3  29   1      625.44      639.47     22.11 o 
   4  29   1      212.61      190.96     27.64 o 
   5  29   1       75.96       69.62      9.81 o 
   6  29   1       49.05       54.08      9.47 o 
  -6  30   1       14.60       15.95      7.17 o 
  -5  30   1       57.82       56.28      9.35 o 
  -4  30   1       58.14       76.95     14.33 o 
  -3  30   1       18.61       16.16      4.89 o 
  -2  30   1        6.14        3.03      3.38 o 
  -1  30   1      324.98      326.49     12.32 o 
   0  30   1     2594.03     2509.75     54.03 o 
   1  30   1      451.41      478.82     18.44 o 
   2  30   1      502.65      492.07     18.96 o 
   3  30   1       58.63       65.60     12.50 o 
   4  30   1        5.01        4.47      5.43 o 
   5  30   1      143.20      141.61     12.98 o 
   6  30   1       56.95       57.54     10.26 o 
  -6  31   1      101.21      116.47     13.11 o 
  -5  31   1        0.03        0.84      5.44 o 
  -4  31   1      135.52      151.23     12.48 o 
  -3  31   1        0.84        1.31      5.42 o 
  -2  31   1        7.86        3.24      3.38 o 
  -1  31   1      188.91      224.18     10.42 o 
   0  31   1      197.82      257.32     24.84 o 
   1  31   1      350.37      382.70     16.64 o 
   2  31   1        0.00       10.32      5.09 o 
   3  31   1        2.41       -0.41      4.79 o 
   4  31   1        2.54        1.11      5.24 o 
   5  31   1       12.98       12.14      7.19 o 
  -6  32   1        0.53        4.72      6.53 o 
  -5  32   1        4.98       -2.40      6.15 o 
  -4  32   1        0.26        3.47      5.33 o 
  -3  32   1       11.39       12.64      7.25 o 
  -2  32   1       53.15       59.30      7.05 o 
  -1  32   1       44.27       51.55      6.25 o 
   0  32   1       55.10       74.74      9.12 o 
   1  32   1      189.19      217.78     17.14 o 
   2  32   1       61.53       67.09      9.10 o 
   3  32   1      162.50      157.81     12.82 o 
   4  32   1       46.26       43.06      8.58 o 
   5  32   1       96.79      113.61     12.28 o 
  -5  33   1        0.07       -1.75      5.77 o 
  -4  33   1        8.51        6.01      6.27 o 
  -3  33   1        0.89        0.88      3.58 o 
  -2  33   1       35.99       49.36      6.59 o 
  -1  33   1       16.99       18.51      4.81 o 
   0  33   1        2.22        6.72      5.43 o 
   1  33   1       40.28       43.90      8.12 o 
   2  33   1        6.46       13.65      6.59 o 
   3  33   1       65.24       61.73     10.02 o 
   4  33   1        3.41       16.78      7.18 o 
   5  33   1       12.16       10.78      7.06 o 
  -5  34   1       23.97       25.98     13.99 o 
  -4  34   1       26.49       33.11      8.10 o 
  -3  34   1       24.60       30.34      5.78 o 
  -2  34   1      121.64      133.04      9.85 o 
  -1  34   1        7.69       29.36      5.67 o 
   0  34   1       69.17       78.38      9.93 o 
   1  34   1       67.93       69.66      9.44 o 
   2  34   1       12.92       10.60      6.21 o 
   3  34   1       34.35       30.49      7.84 o 
   4  34   1        0.03        0.64      5.93 o 
  -4  35   1        0.07       -2.60      8.32 o 
  -3  35   1        0.02       -0.49      4.33 o 
  -2  35   1       67.38       68.85      7.80 o 
  -1  35   1       37.64       61.71      7.58 o 
   0  35   1       41.91       50.63      8.80 o 
   1  35   1      132.36      128.71     12.18 o 
   2  35   1       13.08       10.94      7.05 o 
   3  35   1       61.16       49.83      8.96 o 
   4  35   1       24.19       25.03      7.95 o 
  -4  36   1        9.92        6.62      6.28 o 
  -3  36   1        0.25       -1.81      5.72 o 
  -2  36   1       12.04       18.09      5.41 o 
  -1  36   1        2.02        2.94      4.54 o 
   0  36   1       21.98       21.06      6.17 o 
   1  36   1        1.60        8.34      8.70 o 
   2  36   1        0.13       -0.31      5.87 o 
   3  36   1       21.87       39.35      8.57 o 
  -3  37   1       41.76       47.43     16.53 o 
  -2  37   1       31.70       37.23      6.65 o 
  -1  37   1       16.83       24.27      7.05 o 
   0  37   1       36.57       26.93      6.00 o 
   1  37   1       13.28       19.02      7.25 o 
   2  37   1        0.88        1.95      6.02 o 
   3  37   1        2.31        0.82     10.81 o 
  -2  38   1       45.35       49.51      7.43 o 
  -1  38   1       68.80       80.22      9.00 o 
   0  38   1       90.00       95.31      9.68 o 
   1  38   1        6.85        8.21      6.74 o 
   2  38   1       75.64       89.24     11.68 o 
  -1  39   1       50.71       56.93      7.77 o 
   0  39   1        0.97        7.92      7.29 o 
   1  39   1       86.45       85.18     11.27 o 
 -10   0   2       18.98       15.32      8.72 o 
  -8   0   2        0.61       -2.33      5.67 o 
  -6   0   2        3.04        0.09      2.25 o 
  -4   0   2    11503.94    11191.08    180.55 o 
  -2   0   2       20.71       22.32      4.99 o 
   0   0   2    38471.91    31734.53    500.48 o 
   2   0   2      912.49      922.62     15.17 o 
   4   0   2     3230.90     3241.37     46.44 o 
   6   0   2      562.68      556.19     19.05 o 
   8   0   2      120.34       98.04     10.80 o 
 -10   1   2        4.19        5.35      6.05 o 
  -9   1   2       54.43       31.15      7.60 o 
  -8   1   2        2.81        2.29      4.36 o 
  -7   1   2       16.03       17.96      3.92 o 
  -6   1   2        2.51        4.22      1.85 o 
  -5   1   2      336.64      297.06      7.11 o 
  -4   1   2     2582.90     2877.77     31.64 o 
  -3   1   2     1735.70     1772.28     23.27 o 
  -2   1   2     6377.61     6711.66     76.58 o 
  -1   1   2      929.54      805.21     10.69 o 
   0   1   2     1459.17     1320.28     14.56 o 
   1   1   2     1672.75     1749.41     17.63 o 
   2   1   2     3137.47     3300.23     31.92 o 
   3   1   2      361.84      316.40      5.31 o 
   4   1   2      156.86      154.55      3.84 o 
   5   1   2      855.34      801.51     18.24 o 
   6   1   2      795.70      736.15     26.54 o 
   7   1   2       19.17       16.79      3.88 o 
   8   1   2        8.46       15.43      4.99 o 
   9   1   2       18.09       13.71      6.12 o 
 -10   2   2        2.47       15.03      5.92 o 
  -9   2   2        0.07        7.27      5.97 o 
  -8   2   2        2.61        2.43      4.45 o 
  -7   2   2      156.67      144.49      8.63 o 
  -6   2   2      248.85      279.72      6.54 o 
  -5   2   2      223.86      218.54      5.28 o 
  -4   2   2      322.81      325.84      9.01 o 
  -3   2   2     1487.45     1481.35     20.06 o 
  -2   2   2     2915.54     2979.86     35.69 o 
  -1   2   2      418.77      421.09      5.67 o 
   0   2   2    24743.70    22724.50    241.60 o 
   1   2   2      197.78      215.35      3.86 o 
   2   2   2      290.01      267.84      4.44 o 
   3   2   2     3721.42     4071.67     43.96 o 
   4   2   2     2041.22     2182.13     26.48 o 
   5   2   2      360.82      358.17     18.44 o 
   6   2   2       97.55      107.23      6.85 o 
   7   2   2        0.23        3.62      3.10 o 
   8   2   2      152.91      180.18     11.42 o 
   9   2   2        2.17       14.10      6.42 o 
 -10   3   2        7.35       21.79      6.56 o 
  -9   3   2       44.82       33.70      7.73 o 
  -8   3   2       52.10       42.51      7.40 o 
  -7   3   2       47.99       70.42      6.09 o 
  -6   3   2      550.94      539.29     16.44 o 
  -5   3   2      337.43      356.92      8.48 o 
  -4   3   2      246.48      221.97      5.41 o 
  -3   3   2      110.22      113.40      4.64 o 
  -2   3   2     9501.94     9062.09    102.47 o 
  -1   3   2      102.80      108.19      3.72 o 
   0   3   2        9.45       20.22      1.04 o 
   1   3   2     6184.94     6139.65     62.05 o 
   2   3   2       20.88       22.99      4.93 o 
   3   3   2      138.79      150.01      6.15 o 
   4   3   2        5.78        4.90      2.41 o 
   5   3   2      425.82      422.94     10.88 o 
   6   3   2      563.32      580.37     13.82 o 
   7   3   2       73.76       81.75      6.54 o 
   8   3   2       20.91       30.91      6.00 o 
   9   3   2       10.36       26.76      7.71 o 
 -10   4   2       62.42       60.87     10.13 o 
  -9   4   2       19.53       16.63      6.42 o 
  -8   4   2        1.59       -1.60      4.05 o 
  -7   4   2       35.83       38.89      4.90 o 
  -6   4   2      272.58      236.85      7.24 o 
  -5   4   2        2.81        5.34      1.57 o 
  -4   4   2      657.04      753.86     10.52 o 
  -3   4   2     7236.39     6944.15     80.33 o 
  -2   4   2     1242.06     1182.01     16.04 o 
  -1   4   2    21599.54    19941.90    200.94 o 
   0   4   2     4625.33     4543.78     46.42 o 
   1   4   2      554.22      515.89      7.15 o 
   2   4   2     1851.44     1961.57     22.05 o 
   3   4   2     1891.24     1920.79     27.56 o 
   4   4   2       34.62       33.58      3.69 o 
   5   4   2       80.80       75.52      5.41 o 
   6   4   2       25.06       35.68      4.53 o 
   7   4   2       87.67       98.39      7.15 o 
   8   4   2       22.10       26.69      5.77 o 
   9   4   2       43.49       61.27      9.52 o 
 -10   5   2        2.95       12.69      6.26 o 
  -9   5   2       45.37       35.02      7.80 o 
  -8   5   2      164.00      176.14     18.63 o 
  -7   5   2      154.29      163.53      8.51 o 
  -6   5   2       93.36       77.22      4.79 o 
  -5   5   2       93.91       92.33      3.68 o 
  -4   5   2      931.48     1103.86     16.27 o 
  -3   5   2        0.39       -0.11      1.30 o 
  -2   5   2      179.24      176.81      4.41 o 
  -1   5   2      332.52      389.10      5.66 o 
   0   5   2     3017.11     3201.58     33.37 o 
   1   5   2     1163.32     1165.70     15.18 o 
   2   5   2      427.85      437.08      8.25 o 
   3   5   2        1.76        0.82      2.08 o 
   4   5   2      810.68      858.49     15.60 o 
   5   5   2      532.69      488.11     11.78 o 
   6   5   2      116.03      113.93      6.96 o 
   7   5   2        9.07        8.51      4.18 o 
   8   5   2        1.83        3.99      4.38 o 
   9   5   2       29.18       45.18      8.56 o 
 -10   6   2        0.90       -2.02      8.38 o 
  -9   6   2       35.43       33.10      7.59 o 
  -8   6   2       54.49       55.99      8.51 o 
  -7   6   2        0.58       -1.26      3.88 o 
  -6   6   2      830.44      888.98     15.92 o 
  -5   6   2      343.83      296.68      8.82 o 
  -4   6   2       42.53       52.94      2.57 o 
  -3   6   2      504.01      498.87     12.32 o 
  -2   6   2     3530.29     3240.35     39.09 o 
  -1   6   2    10049.62     9569.38     95.33 o 
   0   6   2      406.43      493.08      6.88 o 
   1   6   2      296.17      313.10      5.21 o 
   2   6   2      473.05      355.91      8.62 o 
   3   6   2      128.42       94.13      5.08 o 
   4   6   2     1414.90     1518.94     26.64 o 
   5   6   2       21.56       32.46      3.91 o 
   6   6   2      241.18      238.04     12.52 o 
   7   6   2       80.18       87.92      6.90 o 
   8   6   2       33.08       29.53      5.92 o 
   9   6   2        0.10        7.58      6.33 o 
 -10   7   2        2.01       11.18     10.67 o 
  -9   7   2        0.90       -0.25      5.41 o 
  -8   7   2      141.84      138.86     12.35 o 
  -7   7   2      201.68      186.69     11.34 o 
  -6   7   2      266.40      276.95     10.02 o 
  -5   7   2      283.02      198.64      5.16 o 
  -4   7   2        0.19        1.27      1.12 o 
  -3   7   2      596.67      539.98      9.92 o 
  -2   7   2     1237.90     1212.73     19.40 o 
  -1   7   2     2908.83     2922.29     30.97 o 
   0   7   2        0.08       -0.37      0.75 o 
   1   7   2      107.69      117.78      3.64 o 
   2   7   2      243.95      237.20      8.30 o 
   3   7   2        7.78        3.44      2.09 o 
   4   7   2        0.54       -1.60      1.92 o 
   5   7   2       72.34       58.90      5.26 o 
   6   7   2       21.64       37.29      4.54 o 
   7   7   2        2.42        5.65      3.24 o 
   8   7   2       42.38       63.72      9.01 o 
   9   7   2        0.25        8.99      6.38 o 
 -10   8   2       14.29       14.75      6.69 o 
  -9   8   2        0.00       -1.92      5.86 o 
  -8   8   2       70.98       75.85      9.80 o 
  -7   8   2       11.84       12.31      5.02 o 
  -6   8   2       95.02      107.47      5.65 o 
  -5   8   2     1965.77     2031.84     24.51 o 
  -4   8   2      382.40      336.36      7.87 o 
  -3   8   2        0.41        3.26      1.47 o 
  -2   8   2      869.54      881.42     13.36 o 
  -1   8   2     2495.41     2520.99     30.99 o 
   0   8   2       41.83       36.20      1.91 o 
   1   8   2      260.06      228.18      7.24 o 
   2   8   2     1551.71     1687.92     26.75 o 
   3   8   2       49.91       38.17      4.92 o 
   4   8   2      100.10       82.30      5.13 o 
   5   8   2      213.35      213.07      7.69 o 
   6   8   2      324.58      336.11     15.67 o 
   7   8   2       13.09       18.23      4.21 o 
   8   8   2       38.20       51.03      6.91 o 
   9   8   2        1.30        8.52      5.68 o 
 -10   9   2        8.29       22.07      7.75 o 
  -9   9   2       45.28       43.60      8.61 o 
  -8   9   2        0.34       -1.95      4.19 o 
  -7   9   2        3.96       13.84      4.92 o 
  -6   9   2        0.84        1.83      2.73 o 
  -5   9   2       81.64       82.48      5.34 o 
  -4   9   2       70.61       70.57      4.11 o 
  -3   9   2     1956.58     1838.79     24.97 o 
  -2   9   2      415.12      353.29      7.22 o 
  -1   9   2       10.52        7.09      1.67 o 
   0   9   2     3545.83     3507.02     37.19 o 
   1   9   2      183.20      200.46      5.80 o 
   2   9   2      345.30      366.97      9.08 o 
   3   9   2     2423.63     2571.97     39.67 o 
   4   9   2        1.99        1.58      2.56 o 
   5   9   2      234.51      225.54      7.89 o 
   6   9   2      628.12      587.41     14.12 o 
   7   9   2        2.19        1.64      3.19 o 
   8   9   2        1.24        5.79      4.50 o 
 -10  10   2        0.87        5.19     11.15 o 
  -9  10   2       41.10       41.58      8.34 o 
  -8  10   2        6.53        3.22      5.77 o 
  -7  10   2        5.48        4.49      3.96 o 
  -6  10   2       96.67      116.89     10.24 o 
  -5  10   2      325.43      382.07      8.41 o 
  -4  10   2       27.30       53.43      3.78 o 
  -3  10   2      659.17      719.86     12.43 o 
  -2  10   2      763.58      763.29     12.36 o 
  -1  10   2      130.78      151.10      4.27 o 
   0  10   2     1415.81     1432.68     26.60 o 
   1  10   2     2032.57     2030.84     30.46 o 
   2  10   2     4204.07     4408.21     61.78 o 
   3  10   2      171.18      200.16      4.91 o 
   4  10   2      147.51      157.74      7.11 o 
   5  10   2       24.64       24.70      3.66 o 
   6  10   2       69.40       81.48      6.30 o 
   7  10   2        1.79        2.30      3.75 o 
   8  10   2       29.56       28.48      6.13 o 
 -10  11   2        8.66       19.51      7.13 o 
  -9  11   2        5.49        7.63      5.80 o 
  -8  11   2       49.84       60.17      8.89 o 
  -7  11   2       99.14      116.02     10.60 o 
  -6  11   2      445.41      422.31     16.34 o 
  -5  11   2      604.15      625.50     14.56 o 
  -4  11   2      101.66      110.05      5.68 o 
  -3  11   2     1323.51     1472.77     24.47 o 
  -2  11   2        1.81        1.35      1.23 o 
  -1  11   2      479.40      423.07      9.30 o 
   0  11   2        4.71        3.11      1.43 o 
   1  11   2      706.64      760.43     14.24 o 
   2  11   2        2.96        4.79      2.59 o 
   3  11   2        2.65        2.35      1.25 o 
   4  11   2       62.93       71.93      5.84 o 
   5  11   2       47.91       41.15      4.43 o 
   6  11   2       80.69       92.43      7.35 o 
   7  11   2       10.73       16.20      4.78 o 
   8  11   2       12.43       16.15      5.46 o 
 -10  12   2       20.79       43.79     11.15 o 
  -9  12   2       45.27       35.78      8.48 o 
  -8  12   2        5.76        7.49      7.46 o 
  -7  12   2        0.57        2.88      4.10 o 
  -6  12   2     1386.94     1198.43     31.00 o 
  -5  12   2       69.95       80.14      5.65 o 
  -4  12   2      830.27      881.08     17.59 o 
  -3  12   2      250.30      271.76      8.16 o 
  -2  12   2      269.75      249.37      8.79 o 
  -1  12   2      244.11      287.27      7.51 o 
   0  12   2      436.19      387.52      9.01 o 
   1  12   2      347.01      324.06      8.18 o 
   2  12   2      375.19      291.98     10.92 o 
   3  12   2       17.88       18.95      2.36 o 
   4  12   2       35.87       27.68      4.06 o 
   5  12   2       91.65       83.82      5.87 o 
   6  12   2       55.10       59.54      6.32 o 
   7  12   2       39.84       31.54      5.58 o 
   8  12   2        6.74        7.00      5.00 o 
  -9  13   2        4.69       -2.82      5.55 o 
  -8  13   2       50.86       58.44      8.98 o 
  -7  13   2       93.58       68.74      8.71 o 
  -6  13   2        2.24        8.50      4.02 o 
  -5  13   2      629.16      653.97     15.26 o 
  -4  13   2      250.63      203.97      7.50 o 
  -3  13   2     1617.43     1749.59     41.47 o 
  -2  13   2       57.00       75.56      4.49 o 
  -1  13   2      259.33      259.70      7.27 o 
   0  13   2      774.58      798.53     16.76 o 
   1  13   2     1056.84     1098.53     19.14 o 
   2  13   2     1349.80     1533.98     38.75 o 
   3  13   2     1363.42     1388.75     30.66 o 
   4  13   2      254.24      248.58      9.18 o 
   5  13   2      410.30      356.33     11.86 o 
   6  13   2       65.62       78.68      6.25 o 
   7  13   2       19.72       22.74      7.32 o 
   8  13   2       10.84       17.29      5.75 o 
  -9  14   2        0.00        1.39      5.45 o 
  -8  14   2       21.64       29.63      7.03 o 
  -7  14   2       29.47       43.04     14.67 o 
  -6  14   2      144.46      169.41     16.41 o 
  -5  14   2       45.87       47.30      5.65 o 
  -4  14   2       42.58       38.52      4.84 o 
  -3  14   2        0.08       -0.76      1.69 o 
  -2  14   2     7213.18     7653.48    126.35 o 
  -1  14   2     1897.50     1896.51     40.15 o 
   0  14   2       78.20      100.53      5.40 o 
   1  14   2      915.72      914.55     21.66 o 
   2  14   2      593.52      651.33     15.89 o 
   3  14   2     1041.51     1087.77     21.09 o 
   4  14   2       39.30       31.13      4.34 o 
   5  14   2       32.10       42.61      5.32 o 
   6  14   2        6.24        4.56      3.43 o 
   7  14   2       59.92       60.11      7.14 o 
   8  14   2        2.47       -3.72      4.09 o 
  -9  15   2        3.31       -3.04      5.17 o 
  -8  15   2       13.88       13.92      5.78 o 
  -7  15   2      710.65      652.57     24.82 o 
  -6  15   2       15.75       25.91      5.51 o 
  -5  15   2        0.33        3.67      2.46 o 
  -4  15   2        2.03       -0.57      2.33 o 
  -3  15   2      749.11      771.44     16.02 o 
  -2  15   2     3068.99     3200.63     47.47 o 
  -1  15   2     3141.45     3567.24     51.88 o 
   0  15   2     1301.16     1433.03     24.26 o 
   1  15   2        6.40        5.63      2.55 o 
   2  15   2      157.65      149.06      7.47 o 
   3  15   2        1.09        3.64      3.20 o 
   4  15   2       79.74       93.76      6.64 o 
   5  15   2        4.74        4.89      3.17 o 
   6  15   2       11.97       11.90      3.61 o 
   7  15   2       74.38       76.72      8.22 o 
   8  15   2        0.71        0.53      7.05 o 
  -9  16   2        7.68       10.79      6.52 o 
  -8  16   2       78.60       64.13      9.61 o 
  -7  16   2       50.64       47.14      7.78 o 
  -6  16   2      238.12      235.23     12.50 o 
  -5  16   2       13.48       11.74      5.79 o 
  -4  16   2      294.97      269.85     12.44 o 
  -3  16   2       36.46       34.73      3.79 o 
  -2  16   2     2994.42     3323.12     49.39 o 
  -1  16   2        3.12        6.60      2.22 o 
   0  16   2     1859.91     2154.99     34.24 o 
   1  16   2      356.87      299.21     10.36 o 
   2  16   2      449.13      516.21     15.18 o 
   3  16   2       44.67       44.94      7.09 o 
   4  16   2      114.57      126.87     10.86 o 
   5  16   2        3.16       -3.58      2.54 o 
   6  16   2       97.58       91.95      6.90 o 
   7  16   2      154.81      153.17     12.32 o 
   8  16   2       61.55       72.02     10.83 o 
  -9  17   2        5.71        5.35      6.20 o 
  -8  17   2        0.03        7.23      7.07 o 
  -7  17   2      627.40      582.70     21.81 o 
  -6  17   2       49.72       52.30      7.62 o 
  -5  17   2        1.24        6.00      5.67 o 
  -4  17   2      126.90      118.82      7.39 o 
  -3  17   2        0.11       -2.44      2.81 o 
  -2  17   2      961.70     1042.08     19.87 o 
  -1  17   2      392.00      424.97     14.17 o 
   0  17   2      938.36     1101.82     24.59 o 
   1  17   2       51.65       63.38      5.52 o 
   2  17   2      133.44      149.20      7.75 o 
   3  17   2      221.96      199.86      9.51 o 
   4  17   2      386.31      366.33     14.90 o 
   5  17   2        3.74        2.92      3.20 o 
   6  17   2       32.32       22.81      4.33 o 
   7  17   2       88.62      112.74     11.68 o 
   8  17   2       31.28       33.32      8.10 o 
  -9  18   2        6.09        9.66      6.70 o 
  -8  18   2       18.45       16.21      6.62 o 
  -7  18   2       60.35       70.32      9.42 o 
  -6  18   2       33.59       32.44      8.50 o 
  -5  18   2       17.56       15.66      3.77 o 
  -4  18   2       25.17       20.92      3.57 o 
  -3  18   2      458.22      431.34     17.84 o 
  -2  18   2      172.67      177.54      6.94 o 
  -1  18   2      127.70      162.21      6.47 o 
   0  18   2      128.18      151.67      7.55 o 
   1  18   2     1555.83     1660.56     34.60 o 
   2  18   2      175.42      167.00     19.66 o 
   3  18   2        0.43        2.90      3.52 o 
   4  18   2       21.46       15.32      4.32 o 
   5  18   2      149.08      151.02     11.03 o 
   6  18   2       63.95       79.99      9.31 o 
   7  18   2        0.09        7.81      5.48 o 
   8  18   2       46.55       46.92      8.60 o 
  -9  19   2        3.38        8.28      5.91 o 
  -8  19   2        0.46       10.13      6.20 o 
  -7  19   2       84.89       91.99     17.59 o 
  -6  19   2       23.04       12.16      7.93 o 
  -5  19   2      129.50      132.24     16.14 o 
  -4  19   2       95.03      102.15      9.50 o 
  -3  19   2       44.64       32.30      4.02 o 
  -2  19   2       16.53       23.46      3.29 o 
  -1  19   2       18.84       32.14      3.72 o 
   0  19   2     1106.20     1179.17     26.70 o 
   1  19   2      279.93      285.57     10.81 o 
   2  19   2     1411.55     1427.27     31.86 o 
   3  19   2      365.12      329.07     12.85 o 
   4  19   2       39.78       27.36      5.43 o 
   5  19   2      791.01      666.20     32.96 o 
   6  19   2       19.39       25.01      6.26 o 
   7  19   2        2.39        7.56     12.05 o 
  -9  20   2       42.70       52.48      9.83 o 
  -8  20   2        6.37       10.87      6.26 o 
  -7  20   2      284.59      255.59     21.05 o 
  -6  20   2        0.04        2.83      4.69 o 
  -5  20   2       72.27       76.68      6.48 o 
  -4  20   2      117.65      132.29      7.50 o 
  -3  20   2      867.03      781.00     26.21 o 
  -2  20   2       59.61       47.25      4.57 o 
  -1  20   2       31.07       50.09      7.28 o 
   0  20   2      138.81      146.99      7.79 o 
   1  20   2      105.96       93.94      7.06 o 
   2  20   2        1.88        8.71      3.26 o 
   3  20   2      129.44      182.53      9.71 o 
   4  20   2      192.53      137.23      9.89 o 
   5  20   2        2.53        6.18      4.34 o 
   6  20   2        4.19       -3.91      4.45 o 
   7  20   2      237.82      188.19     14.64 o 
  -8  21   2        3.67       -4.91      9.00 o 
  -7  21   2        4.17        2.36      7.62 o 
  -6  21   2       45.40       34.25      7.82 o 
  -5  21   2      234.15      204.11      9.05 o 
  -4  21   2      190.14      189.16      8.19 o 
  -3  21   2      355.25      326.37     10.48 o 
  -2  21   2       81.62       70.52      6.24 o 
  -1  21   2       35.01       33.12      4.01 o 
   0  21   2       41.36       33.90      8.45 o 
   1  21   2      115.05      123.26      7.65 o 
   2  21   2        0.57       -1.72      2.75 o 
   3  21   2      250.41      233.31     11.57 o 
   4  21   2       22.68       33.73      5.96 o 
   5  21   2       92.70       91.92      9.58 o 
   6  21   2       41.63       70.73     14.20 o 
   7  21   2      175.06      195.48     14.97 o 
  -8  22   2       22.65        6.21      9.83 o 
  -7  22   2       10.69       11.53      6.25 o 
  -6  22   2      671.10      664.10     23.53 o 
  -5  22   2       84.83       82.76     18.35 o 
  -4  22   2        1.79        3.86      2.79 o 
  -3  22   2      339.06      315.16     33.95 o 
  -2  22   2       93.00       86.35      6.17 o 
  -1  22   2      122.08      124.32      6.81 o 
   0  22   2      184.73      211.27      9.91 o 
   1  22   2       17.94       23.28      4.57 o 
   2  22   2      742.31      769.71     21.52 o 
   3  22   2        2.94        3.91      3.42 o 
   4  22   2       96.86       87.88      9.72 o 
   5  22   2       11.22        6.97      5.05 o 
   6  22   2        5.58        6.53      5.28 o 
   7  22   2       13.52       10.65      8.25 o 
  -8  23   2      108.31      102.18     15.98 o 
  -7  23   2      237.88      227.14     16.06 o 
  -6  23   2       19.49       33.64      7.10 o 
  -5  23   2       88.76       84.81     15.62 o 
  -4  23   2      178.18      160.65      8.34 o 
  -3  23   2        8.71       14.27      3.54 o 
  -2  23   2       49.10       45.95      6.77 o 
  -1  23   2        5.36        5.69      2.64 o 
   0  23   2      152.35      136.21     11.91 o 
   1  23   2      810.37      814.03     22.18 o 
   2  23   2       14.06       12.84      4.93 o 
   3  23   2      261.84      244.97     11.84 o 
   4  23   2       86.28       68.80      8.04 o 
   5  23   2       36.93       36.06      6.89 o 
   6  23   2        7.44       14.67      6.00 o 
   7  23   2        4.63       11.72      6.40 o 
  -8  24   2        3.53       18.05      8.06 o 
  -7  24   2        6.54       13.65      6.74 o 
  -6  24   2      646.74      611.59     22.78 o 
  -5  24   2     1512.65     1363.78     35.45 o 
  -4  24   2       11.96       15.29      3.94 o 
  -3  24   2      124.61      133.67      8.63 o 
  -2  24   2       61.80       78.53      6.17 o 
  -1  24   2       51.51       73.53      6.04 o 
   0  24   2       50.93       67.61      6.95 o 
   1  24   2      617.99      592.75     18.58 o 
   2  24   2       48.06       54.17     10.62 o 
   3  24   2        6.48        4.16      4.30 o 
   4  24   2       81.85       69.79      8.42 o 
   5  24   2       34.37       42.15      7.24 o 
   6  24   2       83.24       91.14     10.89 o 
   7  24   2       14.61       14.06      9.22 o 
  -8  25   2       10.81        8.67      7.14 o 
  -7  25   2      424.35      446.70     21.02 o 
  -6  25   2       14.22       16.47      7.73 o 
  -5  25   2       33.77       35.17      9.15 o 
  -4  25   2      314.34      265.11     10.33 o 
  -3  25   2      524.84      445.77     13.40 o 
  -2  25   2      108.57      100.03      7.06 o 
  -1  25   2      517.28      527.22     16.42 o 
   0  25   2      204.79      219.95      9.11 o 
   1  25   2       65.29       74.52      7.62 o 
   2  25   2       69.75       67.66      7.52 o 
   3  25   2        0.73       -0.95      3.80 o 
   4  25   2        2.97        6.89      4.70 o 
   5  25   2        0.08        6.20      4.90 o 
   6  25   2       12.43       14.18      6.32 o 
  -7  26   2        2.85        6.29      6.73 o 
  -6  26   2       27.37       54.42      9.00 o 
  -5  26   2      517.51      508.51     19.82 o 
  -4  26   2        8.73        5.66      3.73 o 
  -3  26   2       12.67       12.51      3.93 o 
  -2  26   2       65.90       62.32     10.19 o 
  -1  26   2      385.15      350.97     14.33 o 
   0  26   2      209.77      190.79     13.94 o 
   1  26   2        2.56        5.23      4.20 o 
   2  26   2       72.98       67.37      7.99 o 
   3  26   2       14.24       10.38      4.72 o 
   4  26   2       27.20       43.42      7.42 o 
   5  26   2        0.91       -0.81      4.96 o 
   6  26   2       27.85       31.92      7.64 o 
  -7  27   2        1.40       14.76      7.13 o 
  -6  27   2        5.25        9.18      6.17 o 
  -5  27   2        8.60       17.77      5.87 o 
  -4  27   2       92.66       98.16     11.50 o 
  -3  27   2      128.03      116.74      8.13 o 
  -2  27   2      152.61      156.15      8.59 o 
  -1  27   2      257.53      271.43     10.62 o 
   0  27   2       38.84       39.49      5.29 o 
   1  27   2       90.65      128.86     13.67 o 
   2  27   2      189.62      167.47     16.88 o 
   3  27   2      225.85      226.22     12.30 o 
   4  27   2      286.46      270.34     14.12 o 
   5  27   2        0.68        7.86      5.78 o 
   6  27   2        0.88        4.20      7.60 o 
  -7  28   2        9.41        8.64      6.98 o 
  -6  28   2       10.59       18.84      7.19 o 
  -5  28   2      120.95      101.33     10.70 o 
  -4  28   2       14.25       13.63      3.97 o 
  -3  28   2      289.03      269.27     10.92 o 
  -2  28   2       67.09       67.25      6.76 o 
  -1  28   2      639.69      534.48     15.55 o 
   0  28   2      343.84      339.93     16.30 o 
   1  28   2      316.06      312.67     14.15 o 
   2  28   2       33.08       40.11     11.12 o 
   3  28   2        0.16        0.53      5.06 o 
   4  28   2      224.89      235.50     13.38 o 
   5  28   2      156.68      170.36     13.61 o 
   6  28   2       10.06       18.11      9.86 o 
  -7  29   2       40.65       41.83      9.13 o 
  -6  29   2        1.30       11.14      6.40 o 
  -5  29   2      140.76      116.64     31.28 o 
  -4  29   2       21.51       21.29      4.79 o 
  -3  29   2        2.13       -3.56      2.99 o 
  -2  29   2        0.48       -0.89      2.95 o 
  -1  29   2       62.68       72.07      8.22 o 
   0  29   2        0.22        4.13      3.46 o 
   1  29   2      365.01      361.49     15.53 o 
   2  29   2      234.35      250.13     18.96 o 
   3  29   2        9.81       10.16      5.66 o 
   4  29   2       14.80       25.64      7.13 o 
   5  29   2        4.15        2.26      7.89 o 
  -6  30   2       10.66        7.89     18.49 o 
  -5  30   2      169.42      144.29     15.89 o 
  -4  30   2       51.16       49.69      6.28 o 
  -3  30   2        7.87       13.95      4.14 o 
  -2  30   2        0.89       -1.83      3.30 o 
  -1  30   2       35.15       29.57      5.09 o 
   0  30   2       15.28       12.51      4.18 o 
   1  30   2      344.61      355.53     21.61 o 
   2  30   2       10.95       12.36      5.65 o 
   3  30   2        2.31        2.35      5.29 o 
   4  30   2       11.67       12.10      6.16 o 
   5  30   2       66.35       66.00     15.35 o 
  -6  31   2        9.58        3.49      6.90 o 
  -5  31   2        3.61        2.02      6.06 o 
  -4  31   2       28.54       25.36      5.20 o 
  -3  31   2       70.99       63.19      7.05 o 
  -2  31   2       67.77       88.31      7.93 o 
  -1  31   2        2.41        1.35      3.71 o 
   0  31   2        6.51       16.47      4.61 o 
   1  31   2      377.05      360.48     16.12 o 
   2  31   2        0.99       -7.42      5.51 o 
   3  31   2       16.22       23.05      7.19 o 
   4  31   2       71.17       69.37     15.46 o 
   5  31   2        6.10        9.25      8.90 o 
  -6  32   2        2.64       -3.97      5.88 o 
  -5  32   2       65.80       58.88     15.03 o 
  -4  32   2       10.08       15.16      6.26 o 
  -3  32   2       43.55       42.76      5.97 o 
  -2  32   2        4.67       14.76      4.48 o 
  -1  32   2      164.84      151.05     12.36 o 
   0  32   2      270.89      306.79     12.71 o 
   1  32   2       92.27       91.57     10.04 o 
   2  32   2        4.87        2.41      4.86 o 
   3  32   2       48.36       54.90      8.91 o 
   4  32   2       41.78       37.91     12.30 o 
   5  32   2       57.95       63.63     13.70 o 
  -5  33   2        0.08       -8.26      5.36 o 
  -4  33   2        6.38        3.73      8.25 o 
  -3  33   2        0.42       -1.11      3.97 o 
  -2  33   2        0.06       -1.93      3.79 o 
  -1  33   2      123.53      123.60     10.37 o 
   0  33   2       36.94       37.63      6.06 o 
   1  33   2       26.74       21.67      5.26 o 
   2  33   2      125.71      119.32     11.60 o 
   3  33   2       38.21       20.41     11.55 o 
   4  33   2       43.28       38.56     12.23 o 
  -5  34   2        0.70        5.86      6.50 o 
  -4  34   2        6.33       10.83      6.55 o 
  -3  34   2        3.67        1.38      4.35 o 
  -2  34   2        1.10        8.14      4.63 o 
  -1  34   2        1.17        3.82      4.32 o 
   0  34   2       60.25       50.56      7.88 o 
   1  34   2      104.55       98.02     13.26 o 
   2  34   2        5.56        7.13      6.17 o 
   3  34   2        1.02        1.94      8.32 o 
   4  34   2       34.58       20.12      9.86 o 
  -4  35   2        0.07        8.80     12.75 o 
  -3  35   2        0.24       -0.01      3.85 o 
  -2  35   2        0.05       -4.57      4.00 o 
  -1  35   2        0.83        1.89      4.18 o 
   0  35   2        8.52       15.63      4.92 o 
   1  35   2        3.68        8.58      4.78 o 
   2  35   2       16.42        3.41      8.43 o 
   3  35   2       26.54       35.87     11.91 o 
  -4  36   2        5.44        1.35      6.20 o 
  -3  36   2       16.45       16.19      5.42 o 
  -2  36   2       20.88       19.12      5.80 o 
  -1  36   2       28.55       44.37      6.89 o 
   0  36   2       25.93       28.49      6.31 o 
   1  36   2        4.77       10.64      5.02 o 
   2  36   2        1.29        4.41      5.23 o 
   3  36   2       31.29       13.77     10.19 o 
  -3  37   2        8.30        2.68      6.45 o 
  -2  37   2       21.59       21.84      5.73 o 
  -1  37   2       50.26       61.03      7.93 o 
   0  37   2        0.19        5.70      4.20 o 
   1  37   2       48.73       62.77     11.55 o 
   2  37   2       16.31       18.64      6.97 o 
  -2  38   2        5.75       16.93      5.31 o 
  -1  38   2       54.00       72.74      8.45 o 
   0  38   2       87.62       87.21      9.22 o 
   1  38   2       10.10       17.75      7.93 o 
  -9   0   3        5.96       16.82      9.29 o 
  -7   0   3       97.82      129.29     15.33 o 
  -5   0   3      644.33      611.29     16.83 o 
  -3   0   3      389.77      413.89     11.38 o 
  -1   0   3     2036.20     1914.28     33.32 o 
   1   0   3     9512.22     9681.18    154.17 o 
   3   0   3     1395.29     1535.08     30.47 o 
   5   0   3       94.52       73.98      8.33 o 
   7   0   3      190.92      189.74     13.61 o 
 -10   1   3        4.02       -2.14      6.06 o 
  -9   1   3        5.36        6.28      5.22 o 
  -8   1   3       88.74       65.10      8.74 o 
  -7   1   3       69.50       70.25      5.24 o 
  -6   1   3        7.44       19.16      2.89 o 
  -5   1   3      867.30      798.86     14.22 o 
  -4   1   3     3055.60     3307.90     41.54 o 
  -3   1   3     3365.34     3296.38     40.46 o 
  -2   1   3       14.00       16.83      1.74 o 
  -1   1   3        0.56        4.61      0.91 o 
   0   1   3      229.12      213.54      3.89 o 
   1   1   3     2364.83     2645.98     26.30 o 
   2   1   3       76.49       70.82      2.65 o 
   3   1   3      219.00      220.87      4.66 o 
   4   1   3       47.89       50.96      4.73 o 
   5   1   3      351.12      315.39      9.78 o 
   6   1   3       58.03       61.90      5.75 o 
   7   1   3      171.73      173.64     11.57 o 
   8   1   3       17.61       20.29      5.07 o 
 -10   2   3        7.13        4.68      6.60 o 
  -9   2   3        0.70        6.64      5.54 o 
  -8   2   3       45.39       58.37      9.52 o 
  -7   2   3       78.76       67.98      8.71 o 
  -6   2   3       46.68       52.09      4.27 o 
  -5   2   3     1849.29     2006.41     28.11 o 
  -4   2   3      560.83      572.95     10.83 o 
  -3   2   3      547.02      537.56      9.65 o 
  -2   2   3     1329.37     1337.57     17.96 o 
  -1   2   3     5964.18     6270.19     63.49 o 
   0   2   3        7.93       16.99      1.19 o 
   1   2   3     7578.84     8214.23     82.76 o 
   2   2   3     1575.12     1708.45     18.52 o 
   3   2   3      332.53      342.30      5.94 o 
   4   2   3     1238.36     1261.57     21.03 o 
   5   2   3      859.04      811.45     20.82 o 
   6   2   3      731.14      719.57     16.30 o 
   7   2   3      151.56      146.49      8.78 o 
   8   2   3       49.08       46.89      6.07 o 
 -10   3   3        2.35       -4.27      9.15 o 
  -9   3   3       70.31       59.82     10.29 o 
  -8   3   3        4.62       -0.29      7.75 o 
  -7   3   3      232.62      238.58      7.95 o 
  -6   3   3       12.55       10.11      2.59 o 
  -5   3   3       66.39       79.11      4.60 o 
  -4   3   3      696.62      795.50     13.49 o 
  -3   3   3     7434.24     7386.26     85.49 o 
  -2   3   3      337.37      317.86      5.27 o 
  -1   3   3     1969.45     1725.25     19.22 o 
   0   3   3       21.36       36.39      2.46 o 
   1   3   3     2581.83     2830.84     30.57 o 
   2   3   3       79.68       87.17      2.86 o 
   3   3   3      966.05     1094.34     13.24 o 
   4   3   3     4257.32     4376.58     48.84 o 
   5   3   3       14.71       20.72      4.83 o 
   6   3   3       79.57       69.61      6.08 o 
   7   3   3      159.80      166.80      9.22 o 
   8   3   3       72.22       85.14      9.00 o 
 -10   4   3        3.63       12.45      7.03 o 
  -9   4   3        9.15       -0.63      4.86 o 
  -8   4   3       14.24        5.11      4.78 o 
  -7   4   3        2.92       12.51      3.22 o 
  -6   4   3       73.63       92.28      5.35 o 
  -5   4   3      546.24      499.50     10.61 o 
  -4   4   3       24.79       25.00      2.69 o 
  -3   4   3     1298.06     1247.79     17.96 o 
  -2   4   3     2697.12     2849.87     30.49 o 
  -1   4   3     1685.97     1955.70     21.56 o 
   0   4   3       14.99       18.54      1.87 o 
   1   4   3     1583.04     1644.90     19.00 o 
   2   4   3     1569.42     1692.08     18.39 o 
   3   4   3      587.19      570.58      9.97 o 
   4   4   3      172.55      181.03      5.88 o 
   5   4   3      205.93      196.55      8.51 o 
   6   4   3      263.15      255.47     12.74 o 
   7   4   3        1.92        2.89      3.54 o 
   8   4   3       29.86       24.14      6.11 o 
 -10   5   3        9.88        9.48      5.97 o 
  -9   5   3        1.63        7.97      5.62 o 
  -8   5   3        5.27       -2.19      3.04 o 
  -7   5   3      131.13      167.88      7.11 o 
  -6   5   3      251.59      247.84      7.65 o 
  -5   5   3      248.03      249.34      7.19 o 
  -4   5   3       87.13       73.83      4.14 o 
  -3   5   3     6877.92     6912.62     93.43 o 
  -2   5   3       53.90       44.07      2.09 o 
  -1   5   3      453.57      392.06      8.25 o 
   0   5   3       49.26       38.58      2.62 o 
   1   5   3     3230.56     3133.99     33.71 o 
   2   5   3      691.55      823.83     11.29 o 
   3   5   3       18.22       22.13      2.48 o 
   4   5   3      236.13      237.14      6.67 o 
   5   5   3      273.20      303.81      9.47 o 
   6   5   3      109.54      104.09      7.11 o 
   7   5   3       23.12       33.57      5.00 o 
   8   5   3       27.46       28.47      6.33 o 
 -10   6   3       18.05       28.37      7.71 o 
  -9   6   3        0.21       -3.71      5.10 o 
  -8   6   3       19.94       31.98      5.13 o 
  -7   6   3      559.97      553.55     15.37 o 
  -6   6   3      345.13      318.19      8.82 o 
  -5   6   3      297.71      318.01      8.26 o 
  -4   6   3      396.11      401.54      8.82 o 
  -3   6   3     1597.86     1661.71     22.85 o 
  -2   6   3      870.29      843.68     10.96 o 
  -1   6   3     1661.07     1543.93     17.76 o 
   0   6   3      315.64      313.65      5.15 o 
   1   6   3      968.26      905.46     11.80 o 
   2   6   3      300.43      324.72      5.94 o 
   3   6   3      399.45      447.69     10.22 o 
   4   6   3      557.15      577.49     10.88 o 
   5   6   3       25.08       27.26      3.95 o 
   6   6   3        7.23        7.09      3.29 o 
   7   6   3      233.94      240.48     10.13 o 
   8   6   3       65.38       61.90      7.96 o 
 -10   7   3        0.01        3.60      6.24 o 
  -9   7   3        2.84        2.95      6.33 o 
  -8   7   3        2.29        2.12      3.42 o 
  -7   7   3      389.75      369.39     13.23 o 
  -6   7   3       54.06       61.34      4.70 o 
  -5   7   3      155.37      140.96      5.49 o 
  -4   7   3        0.48        6.79      2.03 o 
  -3   7   3     1490.39     1726.65     23.72 o 
  -2   7   3        7.44       14.00      1.71 o 
  -1   7   3     8713.45     8965.35     90.18 o 
   0   7   3      373.86      293.93      5.11 o 
   1   7   3      397.47      435.67      7.34 o 
   2   7   3       23.87       27.42      2.28 o 
   3   7   3      704.15      722.68     17.22 o 
   4   7   3       53.54       53.16      3.82 o 
   5   7   3        2.31        3.63      2.68 o 
   6   7   3       94.95       98.91      6.94 o 
   7   7   3       26.58       25.68      4.70 o 
   8   7   3       35.87       35.42      6.42 o 
 -10   8   3        6.68       -4.37      4.86 o 
  -9   8   3       53.46       58.29      9.27 o 
  -8   8   3        0.30       -0.34      4.42 o 
  -7   8   3      443.29      397.39     20.09 o 
  -6   8   3     1046.07     1062.60     28.85 o 
  -5   8   3      535.65      597.16     12.17 o 
  -4   8   3      598.00      567.87     11.18 o 
  -3   8   3       17.94       24.41      2.62 o 
  -2   8   3        9.09       15.71      1.89 o 
  -1   8   3      795.90      895.42     12.59 o 
   0   8   3      599.81      646.10      9.08 o 
   1   8   3      445.39      418.29      6.96 o 
   2   8   3      528.33      576.16     15.59 o 
   3   8   3       62.82       62.85      6.65 o 
   4   8   3      718.75      684.06     12.25 o 
   5   8   3       65.28       69.68      8.15 o 
   6   8   3       39.04       49.32      5.43 o 
   7   8   3        1.29        2.40      3.58 o 
   8   8   3        0.27       -3.01      4.00 o 
 -10   9   3        0.06        3.37      5.25 o 
  -9   9   3        3.89        8.73      5.95 o 
  -8   9   3        3.61        8.41      5.08 o 
  -7   9   3       10.11       16.68      4.01 o 
  -6   9   3      343.58      332.77      9.74 o 
  -5   9   3       19.79       14.73      2.62 o 
  -4   9   3     2211.32     2597.31     34.66 o 
  -3   9   3     1569.77     1748.85     27.87 o 
  -2   9   3      539.73      501.07      9.23 o 
  -1   9   3       17.53       22.52      1.76 o 
   0   9   3      156.51      136.41      3.48 o 
   1   9   3        7.30        8.31      1.66 o 
   2   9   3       21.99       41.63      3.14 o 
   3   9   3        3.07        0.20      1.64 o 
   4   9   3        1.85       10.23      2.29 o 
   5   9   3       77.70       75.18      5.82 o 
   6   9   3        0.04        4.42      3.18 o 
   7   9   3        6.12        3.10      3.65 o 
   8   9   3       34.98       31.98      6.64 o 
 -10  10   3       22.30       27.29      7.72 o 
  -9  10   3       51.56       52.03     15.30 o 
  -8  10   3        1.38        4.05      4.62 o 
  -7  10   3       33.37       33.40      4.92 o 
  -6  10   3        6.88       11.89      2.91 o 
  -5  10   3      272.10      273.62      7.92 o 
  -4  10   3     1001.08     1015.77     16.87 o 
  -3  10   3      127.61       93.17      8.34 o 
  -2  10   3      489.89      447.20     10.46 o 
  -1  10   3     1097.07     1171.03     17.68 o 
   0  10   3      165.16      145.77      3.76 o 
   1  10   3        9.79       21.00      1.90 o 
   2  10   3       15.49       20.50      2.46 o 
   3  10   3      351.49      335.10      8.45 o 
   4  10   3       16.12       12.26      2.57 o 
   5  10   3       16.09        7.93      3.10 o 
   6  10   3       51.05       55.98      5.63 o 
   7  10   3       27.54       20.07      4.44 o 
   8  10   3        2.95        6.09      5.16 o 
 -10  11   3        5.32        1.85      5.70 o 
  -9  11   3       27.94       25.82      7.46 o 
  -8  11   3        1.53       -0.70      5.02 o 
  -7  11   3       91.27       82.67      9.20 o 
  -6  11   3      328.14      321.50     13.17 o 
  -5  11   3     1012.78     1051.57     19.03 o 
  -4  11   3       17.78       11.36      2.32 o 
  -3  11   3      423.75      429.40     10.45 o 
  -2  11   3       81.00       80.73      4.35 o 
  -1  11   3       26.83       29.30      2.12 o 
   0  11   3     1090.69     1191.11     15.29 o 
   1  11   3      490.52      484.21      9.40 o 
   2  11   3       80.27       76.56      4.75 o 
   3  11   3      292.68      343.16      8.69 o 
   4  11   3      111.24      124.23      5.85 o 
   5  11   3       36.88       39.65      3.83 o 
   6  11   3       74.85       76.33      6.39 o 
   7  11   3       11.44       16.78      4.42 o 
   8  11   3       13.68       17.48      6.54 o 
 -10  12   3        2.68        1.86      6.53 o 
  -9  12   3        0.11        2.16      5.32 o 
  -8  12   3        3.22        1.63      9.77 o 
  -7  12   3      181.57      183.41     12.78 o 
  -6  12   3      324.11      330.94     14.08 o 
  -5  12   3      244.87      221.82     12.08 o 
  -4  12   3        1.55        2.34      1.77 o 
  -3  12   3        3.61        7.36      2.01 o 
  -2  12   3       14.19       14.06      2.79 o 
  -1  12   3       12.83       11.06      1.86 o 
   0  12   3      338.05      336.05      6.48 o 
   1  12   3     3981.92     4296.14     52.40 o 
   2  12   3      146.75      117.03      7.59 o 
   3  12   3        0.11       -1.59      1.64 o 
   4  12   3       25.25       32.40      5.23 o 
   5  12   3        5.68        8.58      2.57 o 
   6  12   3        1.99       -0.77      2.90 o 
   7  12   3        4.45       -0.19      3.53 o 
   8  12   3        0.19       -3.63      4.52 o 
 -10  13   3       50.87       65.29     10.24 o 
  -9  13   3        0.34        1.75      5.78 o 
  -8  13   3       61.47       54.56      8.39 o 
  -7  13   3       48.07       50.22      7.52 o 
  -6  13   3      914.06      777.19     21.71 o 
  -5  13   3       18.65       29.02      3.41 o 
  -4  13   3       50.63       52.46      4.05 o 
  -3  13   3     1230.61     1262.71     19.67 o 
  -2  13   3     2214.96     2414.84     31.95 o 
  -1  13   3      645.51      661.66     11.52 o 
   0  13   3      786.85      847.26     13.75 o 
   1  13   3       12.22        3.75      2.65 o 
   2  13   3     1048.88     1043.36     19.04 o 
   3  13   3      190.37      182.52      6.57 o 
   4  13   3      572.75      516.96     14.11 o 
   5  13   3      369.77      388.14      9.71 o 
   6  13   3        1.26        0.54      3.90 o 
   7  13   3        1.34        1.78      4.44 o 
   8  13   3       38.30       31.90      6.64 o 
  -9  14   3       26.65       22.71     13.50 o 
  -8  14   3       63.01       60.76      9.24 o 
  -7  14   3        0.09        5.68      4.42 o 
  -6  14   3       88.93      114.90      7.50 o 
  -5  14   3       23.53       27.18      4.05 o 
  -4  14   3      243.74      210.99      9.51 o 
  -3  14   3      901.72      938.40     16.05 o 
  -2  14   3     5013.60     5286.65     63.96 o 
  -1  14   3      493.20      447.74     10.51 o 
   0  14   3      191.94      217.40      6.03 o 
   1  14   3      119.43      119.17      5.23 o 
   2  14   3       21.48       35.71      3.35 o 
   3  14   3       83.40       87.63      6.70 o 
   4  14   3       73.38       77.85      6.44 o 
   5  14   3       12.32        9.04      3.52 o 
   6  14   3       23.89       24.55      4.44 o 
   7  14   3       38.78       41.52      6.42 o 
   8  14   3        1.35        5.60      5.93 o 
  -9  15   3        3.07        3.13      5.92 o 
  -8  15   3        0.75        3.94      5.11 o 
  -7  15   3      177.67      195.70     25.36 o 
  -6  15   3      919.66      839.08     19.25 o 
  -5  15   3      139.82      125.37      8.77 o 
  -4  15   3      321.29      321.79      9.99 o 
  -3  15   3      286.37      240.08      8.08 o 
  -2  15   3       28.57       23.10      3.19 o 
  -1  15   3      399.47      431.76     10.49 o 
   0  15   3     2296.62     2474.72     38.11 o 
   1  15   3     1038.29     1110.10     17.78 o 
   2  15   3      371.96      423.16     12.35 o 
   3  15   3       29.56       33.86      5.62 o 
   4  15   3       56.10       50.12      5.52 o 
   5  15   3        1.47        4.56      5.82 o 
   6  15   3      183.70      178.13      9.04 o 
   7  15   3       28.29       24.39      7.32 o 
  -9  16   3       30.08       27.42      7.82 o 
  -8  16   3       17.59       16.49      6.28 o 
  -7  16   3       39.92       53.92      8.15 o 
  -6  16   3       20.53       18.63      4.03 o 
  -5  16   3       58.07       43.07      7.81 o 
  -4  16   3      102.42      127.76      6.52 o 
  -3  16   3      120.81       92.62      7.71 o 
  -2  16   3        0.74        3.23      3.04 o 
  -1  16   3     2460.03     2562.66     39.57 o 
   0  16   3      317.36      291.72     10.19 o 
   1  16   3      126.33      113.31      5.28 o 
   2  16   3       64.75       77.14      4.73 o 
   3  16   3      105.65       95.57      6.34 o 
   4  16   3       17.13       20.11      4.13 o 
   5  16   3        7.59        6.19      3.46 o 
   6  16   3      135.68      164.02     12.78 o 
   7  16   3       30.35       38.90      9.75 o 
  -9  17   3        6.02        5.10      7.80 o 
  -8  17   3       23.43       26.22      6.84 o 
  -7  17   3        0.20        8.00      5.03 o 
  -6  17   3      261.02      270.35     12.48 o 
  -5  17   3       87.33       79.71      6.53 o 
  -4  17   3        5.67       13.09      3.18 o 
  -3  17   3       34.00       51.17      4.69 o 
  -2  17   3       97.38       91.10      7.57 o 
  -1  17   3       60.35       51.32      4.52 o 
   0  17   3      119.17       91.69      5.71 o 
   1  17   3      971.82      965.58     19.08 o 
   2  17   3      289.85      268.05      7.81 o 
   3  17   3      102.18       80.31      6.02 o 
   4  17   3        3.08        5.01      3.30 o 
   5  17   3       69.60       79.98      7.29 o 
   6  17   3       78.33       90.72      8.98 o 
   7  17   3       57.73       63.07     15.89 o 
  -9  18   3        8.72       11.74      6.91 o 
  -8  18   3        7.18        6.03      5.63 o 
  -7  18   3       71.27       82.89      9.88 o 
  -6  18   3      171.07      181.79     12.58 o 
  -5  18   3       48.53       41.79      5.19 o 
  -4  18   3      536.82      491.68     13.37 o 
  -3  18   3      469.45      434.77     11.84 o 
  -2  18   3      521.49      551.42     13.28 o 
  -1  18   3        0.36        3.40      2.00 o 
   0  18   3        1.16        0.63      2.68 o 
   1  18   3       12.93       24.84      3.50 o 
   2  18   3      153.43      151.21      6.94 o 
   3  18   3      389.22      416.18     23.57 o 
   4  18   3      188.90      169.88      8.78 o 
   5  18   3      125.11      119.53     10.27 o 
   6  18   3      558.38      538.51     14.69 o 
   7  18   3       18.76        9.55      6.20 o 
  -9  19   3        5.43       12.93      6.58 o 
  -8  19   3       37.32       39.25     12.50 o 
  -7  19   3       21.99       11.01      8.25 o 
  -6  19   3      243.93      220.61     12.98 o 
  -5  19   3       54.93       63.69      8.87 o 
  -4  19   3      121.06      118.91      7.22 o 
  -3  19   3      191.88      197.77     10.21 o 
  -2  19   3      184.63      182.24      7.30 o 
  -1  19   3      183.88      161.94      6.75 o 
   0  19   3       54.26       51.00      4.47 o 
   1  19   3       15.06       18.57      3.19 o 
   2  19   3      102.16      101.40      6.20 o 
   3  19   3      230.50      222.25     10.56 o 
   4  19   3      214.23      200.31     11.61 o 
   5  19   3        0.00        5.81      4.86 o 
   6  19   3       43.15       57.52      6.05 o 
   7  19   3       10.46       16.20      8.09 o 
  -9  20   3        5.15       15.79      7.13 o 
  -8  20   3        0.67       -2.98      7.21 o 
  -7  20   3       16.43       11.00     10.19 o 
  -6  20   3        0.06       -1.31      4.15 o 
  -5  20   3       51.72       65.26      6.40 o 
  -4  20   3      276.81      258.42     10.63 o 
  -3  20   3      118.74      139.70     11.50 o 
  -2  20   3      308.61      297.38     16.83 o 
  -1  20   3       88.58       71.01      7.56 o 
   0  20   3        3.02        5.07      2.72 o 
   1  20   3      325.45      320.30     11.76 o 
   2  20   3       58.04       81.81      7.73 o 
   3  20   3       11.78        8.53      3.96 o 
   4  20   3      119.39      112.27     16.86 o 
   5  20   3        4.01       14.36      5.27 o 
   6  20   3       25.87       31.85     10.90 o 
   7  20   3        0.01       -5.45      5.56 o 
  -9  21   3       19.70       39.24     13.02 o 
  -8  21   3        0.61       -0.93      8.82 o 
  -7  21   3        1.12        3.93      8.29 o 
  -6  21   3       82.58       85.89      9.87 o 
  -5  21   3      156.59      166.51      8.80 o 
  -4  21   3       12.05       18.09      3.98 o 
  -3  21   3      800.78      684.96     16.38 o 
  -2  21   3      104.24      113.44      8.90 o 
  -1  21   3       86.22       83.36      6.80 o 
   0  21   3      610.65      589.91     15.21 o 
   1  21   3       18.10       17.79      3.33 o 
   2  21   3       38.78       39.33      5.12 o 
   3  21   3       43.28       48.30      6.37 o 
   4  21   3      279.15      255.83     12.75 o 
   5  21   3       72.99       72.27     13.81 o 
   6  21   3       54.71       58.28     13.02 o 
   7  21   3        2.00        7.39      6.96 o 
  -8  22   3       80.51       91.74     12.73 o 
  -7  22   3      131.29      134.94     17.05 o 
  -6  22   3      147.45      160.03     12.57 o 
  -5  22   3      726.12      749.06     18.71 o 
  -4  22   3      107.83      107.51      7.25 o 
  -3  22   3      845.94      772.42     17.90 o 
  -2  22   3       90.85      100.01      8.44 o 
  -1  22   3       79.84       76.42      7.63 o 
   0  22   3      482.83      456.65     12.68 o 
   1  22   3        1.29        8.33      2.87 o 
   2  22   3      126.05      119.61      7.43 o 
   3  22   3       79.10       73.30      7.57 o 
   4  22   3      157.67      173.50     11.13 o 
   5  22   3       55.30       54.23     12.19 o 
   6  22   3      282.57      269.94     22.99 o 
   7  22   3        2.35       14.28      8.72 o 
  -8  23   3      102.43      143.79     28.86 o 
  -7  23   3       80.07       84.74     11.10 o 
  -6  23   3      109.16       95.11     10.31 o 
  -5  23   3     1020.32      938.37     31.96 o 
  -4  23   3      194.42      180.23     14.33 o 
  -3  23   3      449.67      421.30     12.64 o 
  -2  23   3       86.96       97.80     11.30 o 
  -1  23   3      140.80      145.96     11.56 o 
   0  23   3        5.95        5.97      2.75 o 
   1  23   3        0.07        4.37      2.63 o 
   2  23   3       40.13       47.43      8.54 o 
   3  23   3        5.72        3.69      3.90 o 
   4  23   3        4.60        4.50      4.37 o 
   5  23   3       41.19       46.02     11.98 o 
   6  23   3       65.81       60.56      9.40 o 
  -8  24   3       97.91      123.71     13.71 o 
  -7  24   3      206.63      215.83     24.44 o 
  -6  24   3      673.55      655.75     23.53 o 
  -5  24   3       22.15       33.36      5.09 o 
  -4  24   3       16.79       23.61      4.30 o 
  -3  24   3        1.64        7.12      3.28 o 
  -2  24   3      578.52      541.14     14.65 o 
  -1  24   3       20.02       24.63      4.09 o 
   0  24   3      134.53      117.58      8.33 o 
   1  24   3       22.49       17.79      3.99 o 
   2  24   3       39.67       51.40      7.36 o 
   3  24   3       72.93       72.29      8.09 o 
   4  24   3       39.07       27.94      9.36 o 
   5  24   3       48.70       36.15     11.19 o 
   6  24   3       22.21       21.05      7.93 o 
  -8  25   3       17.74       23.33      8.28 o 
  -7  25   3       63.49       74.08     10.69 o 
  -6  25   3       92.41       95.58     14.65 o 
  -5  25   3      162.46      196.68      9.70 o 
  -4  25   3      925.03      793.09     19.48 o 
  -3  25   3       18.80       24.50      5.84 o 
  -2  25   3      113.89       99.20     12.72 o 
  -1  25   3       19.17       27.35      6.03 o 
   0  25   3      255.70      245.05      9.73 o 
   1  25   3      277.23      289.20     12.58 o 
   2  25   3       77.66       76.00      6.94 o 
   3  25   3      117.92      104.10      9.38 o 
   4  25   3       14.49       22.24      8.14 o 
   5  25   3       44.88       47.45     12.59 o 
   6  25   3       23.45       29.34     14.60 o 
  -8  26   3        8.23       14.50      7.83 o 
  -7  26   3        4.87       -4.34      6.25 o 
  -6  26   3      193.03      190.43     14.51 o 
  -5  26   3       32.00       39.04      5.82 o 
  -4  26   3      293.03      290.69     11.25 o 
  -3  26   3        0.61        1.74      6.47 o 
  -2  26   3       41.82       47.99      5.66 o 
  -1  26   3       71.44       89.97      7.07 o 
   0  26   3     1095.80     1067.65     23.26 o 
   1  26   3      302.63      280.87     11.10 o 
   2  26   3      148.48      131.70     14.57 o 
   3  26   3      281.88      251.82     20.05 o 
   4  26   3       62.85       78.08     13.84 o 
   5  26   3        1.45       -2.33      5.99 o 
   6  26   3       10.18       24.92      7.39 o 
  -7  27   3        0.48        2.37      6.25 o 
  -6  27   3       59.68       62.84      9.99 o 
  -5  27   3        2.14        5.37      3.84 o 
  -4  27   3       63.50       80.77      7.19 o 
  -3  27   3      347.16      332.28     12.12 o 
  -2  27   3      403.59      351.44     12.26 o 
  -1  27   3      466.22      401.22     13.27 o 
   0  27   3        5.80        7.91      3.31 o 
   1  27   3       56.78       67.78     10.13 o 
   2  27   3       26.02       25.25      5.05 o 
   3  27   3        3.71        0.37      7.84 o 
   4  27   3        9.47        1.43      5.92 o 
   5  27   3        0.22       -4.48      6.67 o 
  -7  28   3       22.25       22.17      7.85 o 
  -6  28   3        7.99        9.82      6.03 o 
  -5  28   3      116.35      115.33     11.21 o 
  -4  28   3        0.41        1.23      3.52 o 
  -3  28   3       12.05       11.66      4.01 o 
  -2  28   3        8.70       18.34      4.15 o 
  -1  28   3      273.39      249.51     10.51 o 
   0  28   3      265.10      261.49     13.84 o 
   1  28   3        2.34        1.82      3.77 o 
   2  28   3      104.42       96.78     10.85 o 
   3  28   3       64.74       54.21      8.54 o 
   4  28   3       66.60       60.87     12.05 o 
   5  28   3        1.58       -7.78      4.85 o 
  -7  29   3        3.17       14.41      7.49 o 
  -6  29   3        0.60       -1.28      5.63 o 
  -5  29   3       22.34       24.16      7.13 o 
  -4  29   3        0.63        4.07      3.51 o 
  -3  29   3      185.84      189.67      9.98 o 
  -2  29   3      276.10      276.76     11.26 o 
  -1  29   3       27.90       41.80      5.76 o 
   0  29   3       15.03       26.97      5.10 o 
   1  29   3       36.85       35.89      5.69 o 
   2  29   3       23.73       24.06      6.57 o 
   3  29   3        9.91        5.76      5.73 o 
   4  29   3       12.94        9.95      5.80 o 
   5  29   3       11.15       14.13      7.19 o 
  -7  30   3        0.08       -0.27      6.40 o 
  -6  30   3        3.31       -3.54     11.75 o 
  -5  30   3       45.52       46.89     13.31 o 
  -4  30   3       49.52       64.12     12.08 o 
  -3  30   3      181.69      179.75     15.37 o 
  -2  30   3        0.01        6.31      3.65 o 
  -1  30   3       46.97       43.25      5.85 o 
   0  30   3      229.78      253.67     11.19 o 
   1  30   3      151.95      191.36     16.48 o 
   2  30   3        6.54        4.14      5.37 o 
   3  30   3        3.84        1.73      5.74 o 
   4  30   3       69.13       87.31     11.65 o 
   5  30   3        3.35        8.17      6.08 o 
  -6  31   3        2.81       -5.63      5.87 o 
  -5  31   3        3.45        5.75      6.02 o 
  -4  31   3       27.61       17.98      4.75 o 
  -3  31   3        7.12       15.58      6.11 o 
  -2  31   3       12.44       17.00      4.81 o 
  -1  31   3        0.16        1.02      3.99 o 
   0  31   3      336.20      314.20     14.13 o 
   1  31   3       16.51       27.48      6.72 o 
   2  31   3       13.94       10.67      9.16 o 
   3  31   3        0.63       -7.00     10.69 o 
   4  31   3      100.46      102.42     22.65 o 
  -6  32   3        1.88        5.77      6.36 o 
  -5  32   3       14.16       12.16      8.98 o 
  -4  32   3       23.63       32.51      5.76 o 
  -3  32   3        2.54        6.87      4.28 o 
  -2  32   3        0.45       -0.28      3.48 o 
  -1  32   3        2.05       -4.07      3.34 o 
   0  32   3       85.26       92.48     11.26 o 
   1  32   3        3.69       -6.01      6.10 o 
   2  32   3      164.11      185.11     15.59 o 
   3  32   3       15.26       20.58      7.13 o 
   4  32   3        1.23       -4.56      5.08 o 
  -5  33   3       11.84        5.07      6.65 o 
  -4  33   3       75.79       71.23      9.68 o 
  -3  33   3        6.74       18.40      5.09 o 
  -2  33   3        1.23        0.57      3.73 o 
  -1  33   3        2.02        8.41      4.52 o 
   0  33   3      165.29      145.65     19.91 o 
   1  33   3       26.34       27.99      7.10 o 
   2  33   3       44.51       48.74      9.35 o 
   3  33   3        2.10        2.04      5.69 o 
   4  33   3        3.16       -0.18      5.09 o 
  -5  34   3        1.71       -7.25      5.50 o 
  -4  34   3       28.20       31.50      6.37 o 
  -3  34   3        0.00       -0.12      3.72 o 
  -2  34   3        0.06        1.85      4.17 o 
  -1  34   3       45.36       44.39      8.51 o 
   0  34   3       30.67       28.95      7.57 o 
   1  34   3        2.97        5.55      4.91 o 
   2  34   3       45.07       41.44      9.45 o 
   3  34   3        3.01        7.97      6.18 o 
  -4  35   3        3.51        0.40      4.49 o 
  -3  35   3       19.23       23.55      5.56 o 
  -2  35   3        5.61       10.80      4.60 o 
  -1  35   3       33.60       35.41      8.29 o 
   0  35   3       56.96       61.10     10.09 o 
   1  35   3      113.35      147.39     38.77 o 
   2  35   3        2.65        8.51      6.47 o 
   3  35   3        4.97        4.31      5.87 o 
  -4  36   3        2.21        3.94      4.78 o 
  -3  36   3        1.09        3.72      4.45 o 
  -2  36   3        2.47        2.37      5.43 o 
  -1  36   3       19.33       29.92      7.32 o 
   0  36   3       13.31       31.26      7.32 o 
   1  36   3       21.49       21.53      7.08 o 
   2  36   3       68.59       95.76     12.34 o 
  -3  37   3        2.28       11.38     10.37 o 
  -2  37   3       12.35       23.54      7.69 o 
  -1  37   3       40.58       50.93      8.99 o 
   0  37   3        7.02       10.40      6.14 o 
   1  37   3        3.00        7.72      5.95 o 
  -2  38   3       69.00       70.82     10.58 o 
  -1  38   3       17.04       46.87      8.81 o 
   0  38   3       16.17       15.78      8.93 o 
 -10   0   4      104.17      116.03     18.65 o 
  -8   0   4       62.93       64.96      8.95 o 
  -6   0   4     1351.03     1376.36     31.34 o 
  -4   0   4     2877.39     3063.67     55.54 o 
  -2   0   4     3060.66     2715.17     47.51 o 
   0   0   4     4398.01     4311.61     58.33 o 
   2   0   4       68.80       63.08      4.19 o 
   4   0   4       30.16       21.23      9.85 o 
   6   0   4      188.87      200.14     13.80 o 
   8   0   4       70.93       79.73     11.40 o 
 -10   1   4       38.86       39.92     12.32 o 
  -9   1   4      334.34      291.24     30.31 o 
  -8   1   4        7.39       19.32      3.70 o 
  -7   1   4       11.19       12.97      3.06 o 
  -6   1   4       49.29       44.60      4.21 o 
  -5   1   4       50.91       79.40      4.74 o 
  -4   1   4        1.39        2.79      1.80 o 
  -3   1   4        0.02        1.56      1.38 o 
  -2   1   4      132.82      127.17      4.94 o 
  -1   1   4      912.12      962.17     12.93 o 
   0   1   4      755.68      811.72     10.76 o 
   1   1   4      787.68      833.98     10.65 o 
   2   1   4       11.97       15.65      1.85 o 
   3   1   4      403.39      388.38      7.52 o 
   4   1   4       31.31       42.72      4.49 o 
   5   1   4      553.02      534.51     13.51 o 
   6   1   4      382.55      351.71     11.47 o 
   7   1   4        1.27       16.67      4.51 o 
   8   1   4       68.87       71.80      7.64 o 
 -10   2   4       24.77       26.86      7.93 o 
  -9   2   4       50.05       63.52     13.84 o 
  -8   2   4       16.56       17.21      4.21 o 
  -7   2   4        2.31        7.65      2.87 o 
  -6   2   4       75.60       78.19      5.19 o 
  -5   2   4        7.20        2.97      1.97 o 
  -4   2   4        1.68       -1.23      1.63 o 
  -3   2   4      555.44      559.81     18.12 o 
  -2   2   4      677.82      620.46      9.25 o 
  -1   2   4     1470.94     1618.23     18.67 o 
   0   2   4     1878.57     1963.89     22.24 o 
   1   2   4      148.48      121.60      3.75 o 
   2   2   4      112.87      130.70      4.10 o 
   3   2   4      346.77      352.99      9.58 o 
   4   2   4       66.18       66.60      5.37 o 
   5   2   4      127.07      148.52      7.91 o 
   6   2   4       64.44       56.66      5.78 o 
   7   2   4      341.05      290.14     11.57 o 
   8   2   4        6.57        8.14      4.46 o 
 -10   3   4        2.95        3.37      6.14 o 
  -9   3   4       14.42       16.07     11.60 o 
  -8   3   4       11.02       15.70      4.16 o 
  -7   3   4       21.63       32.13      4.32 o 
  -6   3   4      664.39      677.66     13.74 o 
  -5   3   4      518.88      486.00     13.20 o 
  -4   3   4      751.22      769.77     13.44 o 
  -3   3   4     1203.50     1304.62     16.08 o 
  -2   3   4       45.32       47.95      3.48 o 
  -1   3   4       28.74       36.10      2.81 o 
   0   3   4      991.76     1047.65     13.11 o 
   1   3   4      244.04      218.12      4.75 o 
   2   3   4     1107.06     1057.28     13.46 o 
   3   3   4      503.63      493.18      9.54 o 
   4   3   4      308.26      287.81     10.73 o 
   5   3   4     1218.45     1148.21     21.48 o 
   6   3   4       39.40       37.72      4.96 o 
   7   3   4       13.09       22.16      4.98 o 
   8   3   4       17.83       18.86      5.29 o 
 -10   4   4        0.43        5.54      6.96 o 
  -9   4   4       16.70       22.11      6.49 o 
  -8   4   4        0.79        3.59      3.42 o 
  -7   4   4       20.78       16.44      3.43 o 
  -6   4   4       20.65       20.40      3.22 o 
  -5   4   4      160.00      150.87      5.75 o 
  -4   4   4      738.61      784.06     13.74 o 
  -3   4   4      205.78      215.27      6.39 o 
  -2   4   4     1731.41     1793.61     20.71 o 
  -1   4   4        1.03        1.22      1.50 o 
   0   4   4     2809.24     2786.31     34.46 o 
   1   4   4       17.44       21.20      1.89 o 
   2   4   4      852.88      946.62     12.21 o 
   3   4   4     1618.65     1686.53     23.62 o 
   4   4   4      127.12      139.26      6.88 o 
   5   4   4      333.87      297.03     21.26 o 
   6   4   4       89.51       98.48      7.68 o 
   7   4   4      141.61      132.48      9.05 o 
   8   4   4        3.91        5.99      4.60 o 
 -10   5   4        7.21       11.74      6.76 o 
  -9   5   4       52.93       67.17      9.46 o 
  -8   5   4       65.53       58.64      6.51 o 
  -7   5   4       12.00       13.58      3.25 o 
  -6   5   4        3.28        4.55      2.36 o 
  -5   5   4      328.00      335.45      8.65 o 
  -4   5   4     4085.20     4257.10     52.73 o 
  -3   5   4     1329.84     1403.49     17.11 o 
  -2   5   4      182.46      196.14      4.35 o 
  -1   5   4       48.04       43.82      2.84 o 
   0   5   4     3584.88     3779.52     45.34 o 
   1   5   4      272.17      271.07      6.45 o 
   2   5   4      130.79      127.63      3.98 o 
   3   5   4      189.61      168.79      5.55 o 
   4   5   4        1.30        4.68      2.68 o 
   5   5   4      280.44      269.66      9.36 o 
   6   5   4      363.30      352.19     11.37 o 
   7   5   4       20.18       29.67      5.18 o 
   8   5   4        0.44        5.55      5.40 o 
 -10   6   4        7.75        0.59      5.86 o 
  -9   6   4       38.21       38.92      8.02 o 
  -8   6   4        3.95       -0.33      3.27 o 
  -7   6   4       58.88       53.51      4.98 o 
  -6   6   4      467.25      459.84     11.07 o 
  -5   6   4      134.42      140.40      5.58 o 
  -4   6   4      141.69      143.90      5.40 o 
  -3   6   4      109.99      127.99      4.63 o 
  -2   6   4     4449.07     4603.38     48.35 o 
  -1   6   4       97.74      120.28      4.96 o 
   0   6   4       39.45       19.83      2.34 o 
   1   6   4      204.00      268.79      5.44 o 
   2   6   4      216.92      219.20      5.11 o 
   3   6   4       45.01       38.01      3.24 o 
   4   6   4       89.70       98.72      6.15 o 
   5   6   4      198.50      189.77      8.63 o 
   6   6   4       35.64       44.08      5.28 o 
   7   6   4        0.01        1.80      3.91 o 
   8   6   4       15.44       28.61     14.26 o 
 -10   7   4        3.10       11.66      6.71 o 
  -9   7   4       32.29       29.19      8.27 o 
  -8   7   4        0.07       -1.91      3.08 o 
  -7   7   4      168.56      175.24      7.49 o 
  -6   7   4        8.90       14.06      5.00 o 
  -5   7   4      416.20      462.26     10.60 o 
  -4   7   4     2926.90     3018.07     44.36 o 
  -3   7   4      421.52      526.50      8.30 o 
  -2   7   4      387.87      386.34      6.69 o 
  -1   7   4     1009.20     1053.90     15.71 o 
   0   7   4      243.37      231.64      6.02 o 
   1   7   4      699.06      756.61     10.85 o 
   2   7   4        2.21        2.88      1.41 o 
   3   7   4      105.19      110.68      5.36 o 
   4   7   4        0.00        2.13      1.96 o 
   5   7   4        7.18        7.44      3.20 o 
   6   7   4       11.74       20.54      4.12 o 
   7   7   4        0.19        3.47      3.75 o 
   8   7   4       15.12       28.76      7.93 o 
 -10   8   4        3.95        8.15      6.81 o 
  -9   8   4        0.08        1.67      5.31 o 
  -8   8   4       21.24       16.34      4.48 o 
  -7   8   4       10.51        4.13      2.80 o 
  -6   8   4      208.65      218.78      7.53 o 
  -5   8   4        0.11        1.78      1.89 o 
  -4   8   4     1392.24     1387.81     21.15 o 
  -3   8   4      559.38      665.34     11.98 o 
  -2   8   4      138.58      133.54      3.73 o 
  -1   8   4      340.27      339.65      5.98 o 
   0   8   4     1989.64     2140.31     24.53 o 
   1   8   4      308.11      319.45      6.16 o 
   2   8   4      738.13      893.24     12.74 o 
   3   8   4       26.18       28.14      3.20 o 
   4   8   4      227.67      241.32      9.60 o 
   5   8   4        0.00       -2.08      2.66 o 
   6   8   4      175.09      172.20     10.80 o 
   7   8   4      132.16      137.06     14.10 o 
   8   8   4        1.66       12.23      6.36 o 
 -10   9   4        0.02       -6.61      5.86 o 
  -9   9   4        2.36       -0.96      5.50 o 
  -8   9   4        0.80       -5.94      2.97 o 
  -7   9   4        2.67       -3.12      2.59 o 
  -6   9   4        6.20        7.37      2.73 o 
  -5   9   4      309.24      297.55      8.37 o 
  -4   9   4      627.95      642.83     12.45 o 
  -3   9   4      548.40      692.01     12.45 o 
  -2   9   4      551.68      543.69      8.59 o 
  -1   9   4      316.18      312.45      6.55 o 
   0   9   4      257.85      279.70      5.42 o 
   1   9   4      200.40      219.23      6.10 o 
   2   9   4      987.76      976.26     13.71 o 
   3   9   4      193.51      199.73      6.58 o 
   4   9   4        5.99        6.27      2.31 o 
   5   9   4        9.96        7.64      3.12 o 
   6   9   4       10.22       15.60      4.00 o 
   7   9   4       11.48       20.70      5.72 o 
 -10  10   4        0.73       -4.48      6.65 o 
  -9  10   4        0.46       -0.21      5.44 o 
  -8  10   4        4.15       -2.08      3.85 o 
  -7  10   4       47.34       30.73      4.17 o 
  -6  10   4       20.17       17.39      3.27 o 
  -5  10   4      129.73      119.38      6.00 o 
  -4  10   4        0.91       -0.18      2.03 o 
  -3  10   4       69.35      101.51      4.73 o 
  -2  10   4      263.49      328.48      6.39 o 
  -1  10   4     2011.92     2362.20     26.96 o 
   0  10   4      331.10      359.15      8.91 o 
   1  10   4      416.83      444.91      7.81 o 
   2  10   4      128.33      143.63      4.35 o 
   3  10   4        1.32        1.41      1.95 o 
   4  10   4       39.41       47.44      4.31 o 
   5  10   4       53.89       50.29      5.11 o 
   6  10   4       75.82       79.71      6.84 o 
   7  10   4        1.47        6.26      4.98 o 
 -10  11   4       14.42        5.45      7.41 o 
  -9  11   4        0.74        9.95      6.16 o 
  -8  11   4       21.35       22.26      4.96 o 
  -7  11   4      479.80      436.05     11.72 o 
  -6  11   4      170.31      149.08      8.28 o 
  -5  11   4       78.76      117.16      6.00 o 
  -4  11   4        0.12       -0.43      1.64 o 
  -3  11   4      591.76      784.41     13.89 o 
  -2  11   4      424.21      396.28      7.33 o 
  -1  11   4      342.63      353.50      6.63 o 
   0  11   4      121.35      120.16      3.66 o 
   1  11   4       40.62       34.03      2.43 o 
   2  11   4       62.34       59.57      4.02 o 
   3  11   4       17.61       16.01      2.85 o 
   4  11   4       43.90       38.49      3.77 o 
   5  11   4        0.09       -0.92      2.52 o 
   6  11   4        2.47        1.59      4.53 o 
   7  11   4       25.69       18.16      6.00 o 
 -10  12   4        3.93        1.40      6.12 o 
  -9  12   4       23.83       16.04      6.80 o 
  -8  12   4        7.77        3.45      5.49 o 
  -7  12   4       36.66       36.73      4.53 o 
  -6  12   4       68.32       80.52      5.75 o 
  -5  12   4       34.34       41.32      4.00 o 
  -4  12   4       93.02      108.43      5.45 o 
  -3  12   4     3002.72     3161.76     43.52 o 
  -2  12   4     5086.46     5693.82     68.28 o 
  -1  12   4      167.51      191.45      6.11 o 
   0  12   4      360.85      342.91      6.68 o 
   1  12   4       63.09       54.75      3.02 o 
   2  12   4      393.05      354.94      8.62 o 
   3  12   4       31.13       37.60      3.73 o 
   4  12   4        3.45        4.89      2.50 o 
   5  12   4       62.85       60.82      5.70 o 
   6  12   4        1.05        3.66      4.24 o 
   7  12   4       44.17       44.58      8.51 o 
 -10  13   4        5.93        6.06      6.98 o 
  -9  13   4       23.72       18.90      6.98 o 
  -8  13   4       62.10       76.70     13.99 o 
  -7  13   4       61.10       80.76      7.49 o 
  -6  13   4      430.61      366.67     11.35 o 
  -5  13   4       21.74       39.25      4.03 o 
  -4  13   4       23.02       16.54      2.69 o 
  -3  13   4      362.15      328.31      8.27 o 
  -2  13   4      313.87      255.60      6.86 o 
  -1  13   4       49.79       55.78      3.00 o 
   0  13   4        0.10        6.94      1.59 o 
   1  13   4      109.80      120.16      4.14 o 
   2  13   4       43.12       52.93      3.94 o 
   3  13   4       62.74       56.46      4.42 o 
   4  13   4       30.05       37.07      4.16 o 
   5  13   4      371.07      338.39     10.72 o 
   6  13   4       56.10       37.74      6.34 o 
   7  13   4       41.32       67.74     10.27 o 
 -10  14   4        0.55       12.36      5.79 o 
  -9  14   4       10.15       15.43      7.15 o 
  -8  14   4        1.41       -2.32      4.79 o 
  -7  14   4      138.99      140.73      9.45 o 
  -6  14   4      288.52      253.75      8.68 o 
  -5  14   4        5.33        5.72      3.23 o 
  -4  14   4      162.38      158.75      8.10 o 
  -3  14   4       42.15       28.83      3.09 o 
  -2  14   4      204.18      215.97      8.23 o 
  -1  14   4      273.89      254.26      6.11 o 
   0  14   4       27.61       34.09      2.61 o 
   1  14   4       11.48        9.73      2.11 o 
   2  14   4        9.42        9.96      2.30 o 
   3  14   4        9.80        5.81      2.57 o 
   4  14   4       37.61       35.67      4.17 o 
   5  14   4       12.28       17.56      4.87 o 
   6  14   4        0.00        2.54      4.62 o 
   7  14   4       81.73       78.40      9.09 o 
  -9  15   4       51.56       57.87     10.10 o 
  -8  15   4       18.83       21.56      6.88 o 
  -7  15   4      421.66      424.96     17.77 o 
  -6  15   4        7.80        7.83      2.92 o 
  -5  15   4       60.06       81.08      7.83 o 
  -4  15   4        1.01       -2.23      1.76 o 
  -3  15   4       50.93       67.06      6.30 o 
  -2  15   4        2.22        5.26      2.26 o 
  -1  15   4      828.34      822.27     16.63 o 
   0  15   4      113.76      155.51      4.71 o 
   1  15   4      177.64      183.55      6.11 o 
   2  15   4       19.08       23.49      3.05 o 
   3  15   4      149.96      147.66     10.78 o 
   4  15   4       10.81        6.89      2.88 o 
   5  15   4      131.38      114.43      9.28 o 
   6  15   4       46.86       68.68      7.93 o 
   7  15   4       23.08       21.27      6.23 o 
  -9  16   4       23.07       24.76     11.39 o 
  -8  16   4        3.35       11.41      6.08 o 
  -7  16   4       23.79       37.14      7.32 o 
  -6  16   4      322.96      354.00     14.54 o 
  -5  16   4      276.69      275.09      8.87 o 
  -4  16   4      547.32      596.44     12.88 o 
  -3  16   4       58.80       65.61      4.56 o 
  -2  16   4      767.13      737.81     13.64 o 
  -1  16   4      176.89      184.79      9.41 o 
   0  16   4      546.14      502.92     10.42 o 
   1  16   4       21.66       26.38      3.09 o 
   2  16   4      668.65      609.67     17.19 o 
   3  16   4      183.59      184.53      7.11 o 
   4  16   4        8.04        2.52      3.24 o 
   5  16   4        1.05        7.49      5.33 o 
   6  16   4       15.98       19.77      5.59 o 
   7  16   4        5.04       -3.80      5.68 o 
  -9  17   4        2.31        4.33      6.44 o 
  -8  17   4       32.80       36.12      8.18 o 
  -7  17   4      121.42      110.85     18.99 o 
  -6  17   4      102.08       79.97      7.07 o 
  -5  17   4      405.86      407.32     12.57 o 
  -4  17   4       28.63       35.42      4.71 o 
  -3  17   4      183.35      233.09      9.53 o 
  -2  17   4       46.13       35.19      3.39 o 
  -1  17   4      288.44      270.77      8.40 o 
   0  17   4        0.25       11.37      2.36 o 
   1  17   4        2.96        5.52      2.46 o 
   2  17   4       52.32       67.08      4.73 o 
   3  17   4       43.78       50.16      5.66 o 
   4  17   4       52.67       54.82      6.25 o 
   5  17   4       31.48       23.26      5.21 o 
   6  17   4       63.53       61.80      7.98 o 
   7  17   4        5.79        4.16      6.32 o 
  -9  18   4        1.11        5.02      6.30 o 
  -8  18   4        0.74        7.31      6.73 o 
  -7  18   4      345.10      334.82     23.03 o 
  -6  18   4       45.61       46.79      5.63 o 
  -5  18   4      471.88      378.03     12.17 o 
  -4  18   4       63.21       81.96      6.26 o 
  -3  18   4      437.11      390.45     11.30 o 
  -2  18   4      394.86      512.55     12.81 o 
  -1  18   4      216.29      236.52     10.58 o 
   0  18   4        0.20        1.40      2.03 o 
   1  18   4       20.64       29.43      3.20 o 
   2  18   4        3.30        7.02      2.95 o 
   3  18   4      223.51      226.84     10.13 o 
   4  18   4        8.45        8.93      6.09 o 
   5  18   4        9.37        8.43      3.86 o 
   6  18   4        3.08       -3.48      6.03 o 
   7  18   4        8.65       15.81      6.29 o 
  -9  19   4       22.43       16.88      6.87 o 
  -8  19   4        2.29        2.44      8.11 o 
  -7  19   4       18.16       26.31      6.88 o 
  -6  19   4        1.71        3.98      3.40 o 
  -5  19   4      131.11      101.74      8.28 o 
  -4  19   4       47.32       62.44      8.74 o 
  -3  19   4      392.46      371.84     11.13 o 
  -2  19   4       35.77       41.49      4.24 o 
  -1  19   4       44.05       56.45      4.67 o 
   0  19   4        1.16        2.66      2.21 o 
   1  19   4       48.73       46.05      4.60 o 
   2  19   4        3.82       -1.53      2.50 o 
   3  19   4       23.49       27.09      4.66 o 
   4  19   4        1.60        2.78      5.71 o 
   5  19   4      201.13      213.75     15.02 o 
   6  19   4       18.89       17.80      5.59 o 
  -9  20   4        0.96       -6.53      9.29 o 
  -8  20   4       52.54       76.36     15.49 o 
  -7  20   4        7.02       10.91      6.04 o 
  -6  20   4        5.48       -0.02      4.14 o 
  -5  20   4        7.49        6.93      3.20 o 
  -4  20   4       10.93        5.50      5.15 o 
  -3  20   4      211.75      184.44      7.77 o 
  -2  20   4      285.62      290.53      9.53 o 
  -1  20   4       97.14       88.85      5.53 o 
   0  20   4        0.01        1.47      2.04 o 
   1  20   4        8.88        8.79      2.69 o 
   2  20   4      138.57      169.68      9.63 o 
   3  20   4      811.13      728.04     18.89 o 
   4  20   4        5.42        3.74      3.60 o 
   5  20   4      187.65      146.84     10.28 o 
   6  20   4       10.65       16.49      5.42 o 
  -9  21   4        1.95       -1.08     10.40 o 
  -8  21   4       29.32       19.32      7.45 o 
  -7  21   4       52.56       53.15      8.82 o 
  -6  21   4        3.63        5.22      3.80 o 
  -5  21   4        6.61        7.14      3.87 o 
  -4  21   4      879.27      877.14     27.88 o 
  -3  21   4      200.51      225.31      8.82 o 
  -2  21   4        6.10        8.26      3.44 o 
  -1  21   4      128.21      162.56      8.06 o 
   0  21   4       77.67       78.28      5.67 o 
   1  21   4      322.29      291.09     44.19 o 
   2  21   4      207.14      219.42     23.85 o 
   3  21   4        1.39        2.17      3.61 o 
   4  21   4        2.44        0.47      3.67 o 
   5  21   4       51.84       53.83     11.01 o 
   6  21   4        1.71       -2.87      4.62 o 
  -8  22   4       53.20       79.21     11.30 o 
  -7  22   4       24.89       27.50      7.59 o 
  -6  22   4       52.61       52.10      6.43 o 
  -5  22   4       42.89       36.32      5.21 o 
  -4  22   4       10.34       13.76      3.72 o 
  -3  22   4      277.64      258.74      9.65 o 
  -2  22   4     1521.05     1357.30     26.04 o 
  -1  22   4        1.94       12.78      3.09 o 
   0  22   4        0.66        5.01      2.63 o 
   1  22   4       33.37       44.64      6.89 o 
   2  22   4      122.19      148.82     11.59 o 
   3  22   4      157.22      147.46     18.96 o 
   4  22   4       22.53       25.27      6.46 o 
   5  22   4       57.90       55.35      9.04 o 
   6  22   4        1.21       -1.15      6.10 o 
  -8  23   4       84.01      107.61     13.22 o 
  -7  23   4      104.80      106.11     11.79 o 
  -6  23   4      208.73      211.58     10.37 o 
  -5  23   4      238.24      220.33      9.93 o 
  -4  23   4      439.33      393.69     12.77 o 
  -3  23   4      261.62      262.28     11.74 o 
  -2  23   4       25.42       20.06      3.85 o 
  -1  23   4      560.36      552.50     20.86 o 
   0  23   4      494.71      471.66     24.89 o 
   1  23   4      443.12      408.61     17.01 o 
   2  23   4      161.85      145.32     11.75 o 
   3  23   4        0.96        1.81      4.24 o 
   4  23   4      244.43      228.33     14.30 o 
   5  23   4       27.86       17.82      6.33 o 
   6  23   4        1.15        5.31      8.36 o 
  -8  24   4       10.51       27.45     10.89 o 
  -7  24   4       12.41       13.63      7.04 o 
  -6  24   4      166.90      175.41     19.03 o 
  -5  24   4      279.10      261.94     10.91 o 
  -4  24   4      151.10      134.58      8.53 o 
  -3  24   4       39.85       62.51      5.99 o 
  -2  24   4      673.61      630.90     16.20 o 
  -1  24   4     1458.86     1424.31     27.70 o 
   0  24   4      627.17      610.10     42.04 o 
   1  24   4       68.46       83.68      9.37 o 
   2  24   4      293.41      281.16     19.66 o 
   3  24   4       23.14       32.75      7.03 o 
   4  24   4       40.83       31.77      7.30 o 
   5  24   4        2.50        0.09      5.15 o 
   6  24   4       30.84       39.53     11.98 o 
  -8  25   4        3.19        4.69      7.07 o 
  -7  25   4       58.56       62.53     13.22 o 
  -6  25   4       27.42       29.69      7.38 o 
  -5  25   4      154.63      169.04      9.94 o 
  -4  25   4       53.89       41.81      5.57 o 
  -3  25   4      251.28      253.66     14.18 o 
  -2  25   4       96.44      105.41      7.33 o 
  -1  25   4       55.58       84.29      6.60 o 
   0  25   4       11.59       16.34      5.44 o 
   1  25   4        3.45       -0.60      3.84 o 
   2  25   4      128.59      135.95     12.22 o 
   3  25   4       44.73       60.14      9.50 o 
   4  25   4        2.72        2.32      7.44 o 
   5  25   4       47.82       52.29      9.14 o 
  -8  26   4        8.86        6.17      7.16 o 
  -7  26   4        0.99        5.65      6.44 o 
  -6  26   4        0.36       -5.50      6.13 o 
  -5  26   4        1.44        5.31      3.50 o 
  -4  26   4      115.63      145.81      9.04 o 
  -3  26   4      334.00      289.69     11.01 o 
  -2  26   4      124.29      128.71     14.43 o 
  -1  26   4      114.78      125.46     11.13 o 
   0  26   4      157.32      153.04     12.30 o 
   1  26   4       62.26       72.25      9.77 o 
   2  26   4       14.13       18.55     10.20 o 
   3  26   4        3.34       -2.43      7.32 o 
   4  26   4        5.69        8.10      5.74 o 
   5  26   4        0.75       -3.51     10.10 o 
  -7  27   4        2.33        6.18      7.33 o 
  -6  27   4       49.57       42.26      8.15 o 
  -5  27   4      124.43      135.00     14.50 o 
  -4  27   4      439.12      350.32     12.68 o 
  -3  27   4      169.26      155.61     12.95 o 
  -2  27   4       29.43       37.39      5.17 o 
  -1  27   4       76.22       89.26      9.87 o 
   0  27   4       37.10       44.62      9.63 o 
   1  27   4       13.32       13.85      5.38 o 
   2  27   4       76.88       77.84     10.21 o 
   3  27   4      135.41      125.21     12.73 o 
   4  27   4       46.35       32.30      7.75 o 
   5  27   4        1.67        3.56      5.87 o 
  -7  28   4       18.61       19.19      7.94 o 
  -6  28   4       17.71       17.55      7.17 o 
  -5  28   4       24.16       16.48      4.79 o 
  -4  28   4        0.02       -1.11      3.25 o 
  -3  28   4       95.38      109.02      8.10 o 
  -2  28   4      594.57      517.20     20.07 o 
  -1  28   4      199.34      180.00     13.21 o 
   0  28   4      385.97      356.76     17.25 o 
   1  28   4      226.88      237.76     44.19 o 
   2  28   4        7.83        3.03      4.63 o 
   3  28   4       13.55       12.57      9.42 o 
   4  28   4        5.14        6.55      7.46 o 
   5  28   4       11.00        8.32      5.68 o 
  -7  29   4        0.39       -4.55      7.89 o 
  -6  29   4        1.08        3.55      6.26 o 
  -5  29   4       41.35       47.06      6.57 o 
  -4  29   4       43.80       45.54      6.18 o 
  -3  29   4       13.60       21.49      4.74 o 
  -2  29   4        2.71        1.94      4.63 o 
  -1  29   4       19.80       18.78      5.80 o 
   0  29   4      148.10      133.10     12.37 o 
   1  29   4       71.05       59.90      8.98 o 
   2  29   4        1.11        3.46      5.10 o 
   3  29   4        3.67        3.55      5.89 o 
   4  29   4        1.05        0.88      5.29 o 
  -6  30   4       19.03       21.28      7.61 o 
  -5  30   4       37.03       36.38      6.00 o 
  -4  30   4       16.03        8.31      4.32 o 
  -3  30   4        8.63       16.19      5.93 o 
  -2  30   4      161.54      136.96     12.49 o 
  -1  30   4       28.60       18.39      6.32 o 
   0  30   4      100.12      109.97     11.64 o 
   1  30   4       28.21       35.10      8.59 o 
   2  30   4        4.37        5.52      5.68 o 
   3  30   4       25.27       28.73      7.58 o 
   4  30   4        0.01        8.18      5.95 o 
  -6  31   4        2.74        1.68      5.71 o 
  -5  31   4        0.98        5.26      4.52 o 
  -4  31   4       70.86       57.15      6.93 o 
  -3  31   4       45.58       31.55      7.56 o 
  -2  31   4        0.67        0.46      4.66 o 
  -1  31   4        0.03        2.72      4.64 o 
   0  31   4       69.70       66.49     20.62 o 
   1  31   4        8.95       12.57      5.89 o 
   2  31   4        6.16        4.86      5.43 o 
   3  31   4        0.35       -7.51      4.81 o 
   4  31   4        8.48        7.19     10.83 o 
  -6  32   4        0.13       -5.19      5.78 o 
  -5  32   4       22.77       15.11      5.18 o 
  -4  32   4       40.08       44.82      8.45 o 
  -3  32   4       34.69       46.20      8.25 o 
  -2  32   4       11.22       21.29      6.74 o 
  -1  32   4      235.72      223.69     29.63 o 
   0  32   4        5.51        5.83      5.68 o 
   1  32   4        0.11        1.95      5.18 o 
   2  32   4        0.07        0.64      5.16 o 
   3  32   4       76.50       78.84     11.31 o 
  -5  33   4       26.07       29.20     11.48 o 
  -4  33   4       18.67       12.99      6.07 o 
  -3  33   4        7.62        6.08      5.84 o 
  -2  33   4        1.58       -6.12      4.47 o 
  -1  33   4      148.97      133.04     23.62 o 
   0  33   4       82.38       89.63     14.22 o 
   1  33   4       84.06      114.39     14.31 o 
   2  33   4        4.13        1.17      5.57 o 
   3  33   4        2.29        0.55      5.33 o 
  -5  34   4       21.02       14.49      9.90 o 
  -4  34   4       18.42       24.07      7.16 o 
  -3  34   4        5.53       -0.11      8.14 o 
  -2  34   4        0.23        1.97      5.22 o 
  -1  34   4       44.02       40.50      8.43 o 
   0  34   4        4.79        8.42      8.41 o 
   1  34   4       45.85       59.33     14.44 o 
   2  34   4       16.54       24.82      7.17 o 
  -4  35   4       26.36       32.22      7.78 o 
  -3  35   4        1.08       -1.06      5.40 o 
  -2  35   4       14.28       10.97      5.88 o 
  -1  35   4        1.91        4.87      5.79 o 
   0  35   4        7.67       18.18      8.12 o 
   1  35   4       33.52       32.43      8.21 o 
   2  35   4        2.40        1.49      5.16 o 
  -3  36   4       21.94       39.23      8.70 o 
  -2  36   4       40.63       40.10      8.88 o 
  -1  36   4       14.46       15.66      6.45 o 
   0  36   4        0.41        0.76      5.62 o 
   1  36   4        1.97        2.16      5.79 o 
  -2  37   4        7.72        9.92      9.61 o 
  -1  37   4        0.19        0.11      4.93 o 
   0  37   4      157.17      162.10     17.74 o 
  -9   0   5       57.79      100.72     15.21 o 
  -7   0   5        3.67       -2.05      3.09 o 
  -5   0   5      631.41      616.03     17.58 o 
  -3   0   5     2502.86     2666.82     48.99 o 
  -1   0   5      919.85     1076.63     25.05 o 
   1   0   5        1.32       -1.17      1.99 o 
   3   0   5      114.97      122.12      8.96 o 
   5   0   5      122.04      106.10     10.19 o 
   7   0   5       44.92       33.68     13.13 o 
 -10   1   5        3.32        6.25      6.23 o 
  -9   1   5      147.30      177.02     13.96 o 
  -8   1   5       30.03       41.59      4.77 o 
  -7   1   5       38.47       38.13      4.35 o 
  -6   1   5       31.33       26.36      3.35 o 
  -5   1   5      314.13      255.33      9.68 o 
  -4   1   5      180.64      166.79      5.56 o 
  -3   1   5      219.35      210.62      8.35 o 
  -2   1   5      797.58      967.19     12.87 o 
  -1   1   5      247.86      217.06      4.50 o 
   0   1   5        0.06       -2.00      1.13 o 
   1   1   5     1537.55     1708.90     19.40 o 
   2   1   5       58.35       67.73      3.33 o 
   3   1   5      407.33      369.60      9.95 o 
   4   1   5        0.53        1.90      2.93 o 
   5   1   5       81.82       88.75      6.88 o 
   6   1   5        5.90       13.71      3.97 o 
   7   1   5       73.79       80.27      9.25 o 
 -10   2   5       72.24       87.68     11.52 o 
  -9   2   5        2.22        4.04      5.01 o 
  -8   2   5       88.06       92.65      6.59 o 
  -7   2   5      113.68      107.07      6.48 o 
  -6   2   5      114.43       90.99      5.63 o 
  -5   2   5      885.78      876.20     15.70 o 
  -4   2   5      149.09      153.38      5.37 o 
  -3   2   5      505.51      463.28      7.83 o 
  -2   2   5        9.13        7.84      1.37 o 
  -1   2   5      570.01      633.08      9.65 o 
   0   2   5       13.94       21.12      2.37 o 
   1   2   5     1242.68     1193.91     17.14 o 
   2   2   5       96.23      120.79      4.06 o 
   3   2   5      368.69      352.19     10.79 o 
   4   2   5      306.33      289.35     18.53 o 
   5   2   5        7.72       12.93      3.78 o 
   6   2   5      182.21      179.55     11.39 o 
   7   2   5       76.27       75.96     11.00 o 
 -10   3   5       25.68       34.74      8.14 o 
  -9   3   5       44.08       39.57      8.38 o 
  -8   3   5      999.28      889.40     18.22 o 
  -7   3   5       32.71       27.95      3.82 o 
  -6   3   5      207.99      178.15      8.54 o 
  -5   3   5       11.63        3.33      1.97 o 
  -4   3   5     1661.72     1767.67     21.54 o 
  -3   3   5      953.31      905.40     12.53 o 
  -2   3   5      394.63      430.09      8.61 o 
  -1   3   5     3729.55     3803.50     46.10 o 
   0   3   5      349.56      435.47      7.20 o 
   1   3   5     1048.86     1005.88     12.88 o 
   2   3   5       73.05       91.75      3.65 o 
   3   3   5      275.76      292.54      7.42 o 
   4   3   5      123.27      118.93      6.98 o 
   5   3   5      405.10      395.69     16.10 o 
   6   3   5       97.38      100.67      9.12 o 
   7   3   5        2.81       16.87      5.72 o 
 -10   4   5      120.06       99.12     12.36 o 
  -9   4   5       40.96       43.06      6.23 o 
  -8   4   5      214.35      186.76      8.39 o 
  -7   4   5       13.03       15.08      3.25 o 
  -6   4   5      116.49      129.04     11.29 o 
  -5   4   5       33.04       30.22      3.44 o 
  -4   4   5      306.77      338.67      6.49 o 
  -3   4   5       33.87       41.45      2.79 o 
  -2   4   5      148.34      178.64      4.18 o 
  -1   4   5     1102.41     1100.64     16.67 o 
   0   4   5     2102.20     2200.74     28.95 o 
   1   4   5     3214.40     3278.77     36.40 o 
   2   4   5      131.48      114.64      5.55 o 
   3   4   5        4.71        7.10      2.21 o 
   4   4   5        3.95        2.90      3.92 o 
   5   4   5      107.77      141.87      8.70 o 
   6   4   5      176.27      175.62     11.42 o 
   7   4   5        4.72        6.76      5.41 o 
 -10   5   5        0.75        5.26      6.12 o 
  -9   5   5       39.04       38.58     10.36 o 
  -8   5   5      214.09      227.90      8.65 o 
  -7   5   5       89.92       98.12      6.38 o 
  -6   5   5        6.32        2.02      2.19 o 
  -5   5   5       20.52       20.05      2.96 o 
  -4   5   5      324.06      283.02      5.72 o 
  -3   5   5      180.78      140.96      4.06 o 
  -2   5   5       48.03       49.50      3.38 o 
  -1   5   5      136.96       87.73      4.34 o 
   0   5   5       22.24       26.63      2.79 o 
   1   5   5        3.93        6.55      1.92 o 
   2   5   5        2.13        4.36      2.17 o 
   3   5   5      136.60      143.34      6.84 o 
   4   5   5       12.27       14.55      3.42 o 
   5   5   5       58.12       57.23      6.78 o 
   6   5   5        0.41        5.95      4.54 o 
   7   5   5       60.02       76.54      8.96 o 
 -10   6   5        3.24       -6.70      8.70 o 
  -9   6   5        2.69       -1.38      4.09 o 
  -8   6   5       75.96       83.33      7.75 o 
  -7   6   5        7.06        4.45      3.13 o 
  -6   6   5       21.36       29.96      3.71 o 
  -5   6   5      462.03      414.03     11.51 o 
  -4   6   5      562.38      539.53      8.69 o 
  -3   6   5      480.21      500.27      8.66 o 
  -2   6   5      304.67      287.12      5.58 o 
  -1   6   5     5734.66     6277.48     73.17 o 
   0   6   5       91.81      111.87      4.59 o 
   1   6   5      907.11      915.68     12.95 o 
   2   6   5      282.03      315.67      6.98 o 
   3   6   5      601.75      577.07     11.17 o 
   4   6   5       60.78       67.05      5.43 o 
   5   6   5        9.51       20.96      4.95 o 
   6   6   5        7.19       10.78      4.88 o 
   7   6   5       29.48       46.95      7.88 o 
 -10   7   5        0.16       -2.76      6.31 o 
  -9   7   5        4.44        1.62      3.68 o 
  -8   7   5       11.59        5.87      3.12 o 
  -7   7   5        1.92        2.58      2.61 o 
  -6   7   5      113.10      108.42      6.25 o 
  -5   7   5     1064.36      937.89     16.82 o 
  -4   7   5       21.88       21.87      2.80 o 
  -3   7   5        6.77       17.61      2.03 o 
  -2   7   5      388.88      437.34      8.31 o 
  -1   7   5      739.64      793.80     13.49 o 
   0   7   5       52.86       67.97      4.05 o 
   1   7   5     3925.94     4123.64     44.85 o 
   2   7   5      467.84      461.43     12.31 o 
   3   7   5       39.29       46.82      3.81 o 
   4   7   5      152.91      119.71      8.60 o 
   5   7   5      405.13      397.07     24.66 o 
   6   7   5      126.57      117.11      9.97 o 
   7   7   5       16.49       20.08      9.22 o 
 -10   8   5        1.82        0.59      6.74 o 
  -9   8   5       19.42       13.43      5.43 o 
  -8   8   5       45.97       54.14      5.37 o 
  -7   8   5       55.88       56.72      5.26 o 
  -6   8   5       53.02       72.40      5.32 o 
  -5   8   5        2.62        3.13      2.18 o 
  -4   8   5        2.55        7.30      2.47 o 
  -3   8   5     2005.89     2143.91     25.34 o 
  -2   8   5     2427.66     2780.42     31.31 o 
  -1   8   5       44.02       43.64      3.75 o 
   0   8   5        3.08        3.95      1.91 o 
   1   8   5      244.31      244.09      6.91 o 
   2   8   5       74.18       77.98      4.46 o 
   3   8   5       44.84       37.17      3.48 o 
   4   8   5      178.67      164.45      9.86 o 
   5   8   5      157.91      181.48     11.46 o 
   6   8   5        0.31       -4.80      3.95 o 
   7   8   5       40.71       50.57      7.95 o 
 -10   9   5        0.20       -6.88      5.52 o 
  -9   9   5        8.22       26.79      5.68 o 
  -8   9   5       28.99       19.31      6.33 o 
  -7   9   5       81.30       89.55      6.39 o 
  -6   9   5      136.79      117.26      6.58 o 
  -5   9   5      368.71      333.10      9.05 o 
  -4   9   5       61.47       61.06      4.28 o 
  -3   9   5        4.75        0.39      1.45 o 
  -2   9   5        0.39        4.08      1.41 o 
  -1   9   5     2316.31     2361.26     34.45 o 
   0   9   5      721.23      841.81     14.51 o 
   1   9   5        2.15        1.27      1.78 o 
   2   9   5      163.06      165.41      9.80 o 
   3   9   5      226.61      219.20      7.78 o 
   4   9   5      101.89      110.52      8.46 o 
   5   9   5        2.06        9.18      4.15 o 
   6   9   5        0.01        2.09      5.89 o 
   7   9   5       31.52       50.05      7.71 o 
 -10  10   5        0.02       -3.94      5.61 o 
  -9  10   5       50.73       46.71      6.79 o 
  -8  10   5        2.72        1.46      3.69 o 
  -7  10   5        5.99        6.93      3.13 o 
  -6  10   5      604.18      526.99     17.48 o 
  -5  10   5      251.71      210.47      7.74 o 
  -4  10   5      378.15      393.98      9.56 o 
  -3  10   5      491.92      484.29      8.56 o 
  -2  10   5      209.91      211.92      5.04 o 
  -1  10   5      410.99      492.62     10.24 o 
   0  10   5      153.92      150.49      5.48 o 
   1  10   5       44.53       46.94      3.81 o 
   2  10   5      204.94      209.30      8.20 o 
   3  10   5      242.91      252.07     15.12 o 
   4  10   5        0.16       -4.87      3.01 o 
   5  10   5       43.80       40.78      6.07 o 
   6  10   5       65.97       68.85      7.98 o 
   7  10   5        4.15        8.06      5.73 o 
 -10  11   5        0.01        5.25      6.56 o 
  -9  11   5       61.87       69.11      8.73 o 
  -8  11   5       14.01       13.32      4.62 o 
  -7  11   5      177.07      187.90      8.18 o 
  -6  11   5      197.09      194.14      7.47 o 
  -5  11   5      189.40      170.07     12.96 o 
  -4  11   5      590.37      586.71     12.24 o 
  -3  11   5      980.62     1010.74     19.81 o 
  -2  11   5        0.55       -0.29      1.29 o 
  -1  11   5      628.41      710.26     10.68 o 
   0  11   5      620.79      598.90     13.29 o 
   1  11   5       77.43       78.84      4.60 o 
   2  11   5       39.86       54.18      6.70 o 
   3  11   5      150.13      130.48      7.79 o 
   4  11   5        3.56        1.68      3.15 o 
   5  11   5       65.96       51.19      6.81 o 
   6  11   5        5.89        6.30      5.02 o 
   7  11   5        0.02       -4.82      4.96 o 
 -10  12   5        1.13       -1.75      5.82 o 
  -9  12   5        0.20        0.34      4.39 o 
  -8  12   5       23.28       20.36      4.80 o 
  -7  12   5       42.62       56.23      5.53 o 
  -6  12   5       28.92       37.76      4.46 o 
  -5  12   5       18.23       23.79      3.41 o 
  -4  12   5      605.57      526.39     13.62 o 
  -3  12   5       49.30       39.39      3.90 o 
  -2  12   5      359.19      377.03      9.81 o 
  -1  12   5        1.09        3.11      1.30 o 
   0  12   5       18.20       22.68      2.99 o 
   1  12   5       61.23       75.80      4.70 o 
   2  12   5        1.80       -0.37      2.25 o 
   3  12   5        0.64        3.83      2.74 o 
   4  12   5       13.66        8.44      3.24 o 
   5  12   5        3.46        7.21      4.12 o 
   6  12   5       45.21       54.54      7.60 o 
   7  12   5       39.48       46.10      7.89 o 
 -10  13   5       77.71       68.15     10.94 o 
  -9  13   5        1.88        0.68      4.64 o 
  -8  13   5        8.92       22.26      5.23 o 
  -7  13   5        5.31        9.79      3.46 o 
  -6  13   5      896.70      862.44     18.53 o 
  -5  13   5        1.12        1.69      2.14 o 
  -4  13   5       90.17       94.90      5.49 o 
  -3  13   5       21.64       30.61      3.22 o 
  -2  13   5      346.90      397.32      7.76 o 
  -1  13   5      183.80      198.31      6.41 o 
   0  13   5      115.48      132.88      6.75 o 
   1  13   5       31.99       32.36      3.44 o 
   2  13   5       10.38       14.00      3.52 o 
   3  13   5       78.78       60.62      5.98 o 
   4  13   5       49.78       39.11      5.55 o 
   5  13   5       39.35       40.48      6.07 o 
   6  13   5       11.50       12.75      5.13 o 
   7  13   5        7.99        8.40      5.97 o 
 -10  14   5        3.55        8.92      6.74 o 
  -9  14   5       11.23       11.08      6.73 o 
  -8  14   5       48.90       56.65      7.16 o 
  -7  14   5       67.71       69.87      6.03 o 
  -6  14   5      160.91      156.46      9.02 o 
  -5  14   5      137.81      164.29      6.96 o 
  -4  14   5      188.22      154.40      7.78 o 
  -3  14   5       30.99       52.85      3.99 o 
  -2  14   5       36.02       58.07      3.39 o 
  -1  14   5      184.95      211.12      6.82 o 
   0  14   5       14.26       15.49      2.69 o 
   1  14   5      109.39      110.96      5.47 o 
   2  14   5       77.28       69.33      6.05 o 
   3  14   5       13.12       13.91      3.46 o 
   4  14   5       50.82       51.46      5.91 o 
   5  14   5      111.42      114.47      9.61 o 
   6  14   5      140.80      109.11     10.08 o 
  -9  15   5       13.20       15.78      7.03 o 
  -8  15   5      103.83      108.44      9.33 o 
  -7  15   5       12.46       21.50      4.05 o 
  -6  15   5     1225.73     1249.08     22.78 o 
  -5  15   5       72.78       66.86      5.23 o 
  -4  15   5        0.53        0.68      2.16 o 
  -3  15   5       83.98       88.02      5.08 o 
  -2  15   5        3.06        3.22      1.84 o 
  -1  15   5      106.72      135.63      6.03 o 
   0  15   5        4.07       10.22      2.54 o 
   1  15   5        0.11       -2.14      1.83 o 
   2  15   5        0.92        3.56      2.75 o 
   3  15   5        0.30        2.41      2.93 o 
   4  15   5       28.59       24.54      4.63 o 
   5  15   5       28.92       13.18      5.03 o 
   6  15   5        0.79       10.38      5.25 o 
  -9  16   5        0.69        1.21     10.29 o 
  -8  16   5        2.84       -1.60      5.08 o 
  -7  16   5       61.84       59.60      6.64 o 
  -6  16   5      112.86      112.66      7.08 o 
  -5  16   5      144.24      132.36     10.08 o 
  -4  16   5        0.00        1.20      2.19 o 
  -3  16   5        0.57        2.19      2.00 o 
  -2  16   5       97.00      111.78      5.16 o 
  -1  16   5      416.97      402.02      9.90 o 
   0  16   5       33.03       47.97      4.33 o 
   1  16   5       88.41       89.00      6.73 o 
   2  16   5        0.01        2.60      2.71 o 
   3  16   5        2.25        1.69      5.09 o 
   4  16   5      208.11      192.43     10.20 o 
   5  16   5       14.74       17.69      5.35 o 
   6  16   5       69.78       60.54      8.17 o 
  -9  17   5       11.46        8.14      6.77 o 
  -8  17   5       11.92       12.36      6.53 o 
  -7  17   5        4.13        6.64      3.29 o 
  -6  17   5        0.31        2.81      3.03 o 
  -5  17   5        5.50       12.93      3.03 o 
  -4  17   5       74.19       97.17      5.82 o 
  -3  17   5       33.27       42.63      3.95 o 
  -2  17   5       14.18       19.88      3.33 o 
  -1  17   5       81.05       77.85      5.25 o 
   0  17   5        0.42       -0.28      2.06 o 
   1  17   5       93.97      109.87      7.42 o 
   2  17   5        1.74        1.30      2.92 o 
   3  17   5       32.06       33.67      5.62 o 
   4  17   5        6.69       14.97      4.46 o 
   5  17   5        2.54        4.70      4.77 o 
   6  17   5       62.37       72.39      8.84 o 
  -9  18   5        2.08        1.65      7.48 o 
  -8  18   5       33.91       36.41     11.59 o 
  -7  18   5        0.35        0.66      3.48 o 
  -6  18   5       44.33       51.95      5.26 o 
  -5  18   5        2.23       -0.07      2.36 o 
  -4  18   5      242.85      218.97      7.76 o 
  -3  18   5      532.15      545.00     12.19 o 
  -2  18   5      141.15      128.93      9.87 o 
  -1  18   5      158.62      163.61     12.26 o 
   0  18   5        7.30       12.68      3.12 o 
   1  18   5      110.04      127.48      8.08 o 
   2  18   5      210.13      200.02     12.16 o 
   3  18   5      342.78      349.32     12.71 o 
   4  18   5       23.05       28.92      7.19 o 
   5  18   5       34.79       39.68      8.21 o 
   6  18   5       52.96       51.01      8.51 o 
  -9  19   5       88.62      101.04     18.54 o 
  -8  19   5       42.35       52.28     13.79 o 
  -7  19   5       16.25       18.91      6.26 o 
  -6  19   5      444.56      436.75     14.14 o 
  -5  19   5        0.08        6.41      2.85 o 
  -4  19   5       96.04      103.01      6.20 o 
  -3  19   5      134.70      140.14      6.57 o 
  -2  19   5       15.33       14.48      7.72 o 
  -1  19   5       14.19       19.56      4.67 o 
   0  19   5      443.73      466.58     17.42 o 
   1  19   5        7.09       13.49      3.53 o 
   2  19   5        5.36        1.40      3.11 o 
   3  19   5       32.32       30.06      5.17 o 
   4  19   5      165.84      154.27     10.48 o 
   5  19   5        5.51       -1.43      5.05 o 
   6  19   5       30.43       32.72      6.97 o 
  -9  20   5        2.76       -0.10      6.17 o 
  -8  20   5        0.04       -3.51      5.49 o 
  -7  20   5       63.80       57.86      8.99 o 
  -6  20   5        1.17        6.35      4.35 o 
  -5  20   5        4.53        2.87      2.94 o 
  -4  20   5      149.04      169.10      8.91 o 
  -3  20   5        2.28       13.29      5.75 o 
  -2  20   5      137.21      168.70     11.85 o 
  -1  20   5      620.85      500.15     18.04 o 
   0  20   5       58.15       69.72      8.32 o 
   1  20   5      369.06      365.00     12.46 o 
   2  20   5        7.69       12.46      3.90 o 
   3  20   5      131.34      147.51     11.74 o 
   4  20   5       12.28       16.06      5.78 o 
   5  20   5        0.01       -1.12      5.44 o 
   6  20   5       35.41       41.65      7.67 o 
  -9  21   5       19.09       19.68      8.54 o 
  -8  21   5       39.22       45.09      8.87 o 
  -7  21   5        0.22       10.51      5.60 o 
  -6  21   5       12.11       10.44      4.30 o 
  -5  21   5       50.39       59.21     10.20 o 
  -4  21   5       10.21        7.18      3.37 o 
  -3  21   5       11.37       14.24      9.63 o 
  -2  21   5       24.78       29.43      5.81 o 
  -1  21   5     1495.85     1468.39    110.90 o 
   0  21   5        1.26       -4.07      6.28 o 
   1  21   5      202.15      198.26     17.60 o 
   2  21   5      400.18      364.23     13.09 o 
   3  21   5        0.06        3.30      3.60 o 
   4  21   5      138.89      122.15      9.64 o 
   5  21   5       11.24        3.47      5.90 o 
  -8  22   5       13.56       13.52      7.06 o 
  -7  22   5        0.66       -3.57      4.54 o 
  -6  22   5        6.62        3.67      3.63 o 
  -5  22   5       10.47       10.79      3.74 o 
  -4  22   5      221.00      201.58     15.43 o 
  -3  22   5      697.84      584.50     20.19 o 
  -2  22   5        3.51       -1.79      3.51 o 
  -1  22   5      579.99      543.53     19.48 o 
   0  22   5      697.55      639.63     21.79 o 
   1  22   5      368.79      325.74     15.20 o 
   2  22   5      296.95      253.09     14.14 o 
   3  22   5      569.04      519.58     16.62 o 
   4  22   5       15.18        8.04      5.71 o 
   5  22   5        7.47       10.35      6.72 o 
  -8  23   5       61.80       61.68     19.53 o 
  -7  23   5        0.28        3.14      5.14 o 
  -6  23   5        2.38        2.49      3.58 o 
  -5  23   5      200.79      177.28     16.29 o 
  -4  23   5       17.55       28.37      7.74 o 
  -3  23   5        4.62        3.60      3.98 o 
  -2  23   5      165.84      129.91     10.79 o 
  -1  23   5      397.40      392.94     16.51 o 
   0  23   5       70.10       85.36      9.71 o 
   1  23   5      649.22      678.80     28.35 o 
   2  23   5        1.75        7.21      6.24 o 
   3  23   5       51.88       57.79      7.22 o 
   4  23   5       16.67       27.46      5.78 o 
   5  23   5       12.09       17.81      7.44 o 
  -8  24   5        1.89       -2.79      6.38 o 
  -7  24   5        2.24       11.27      6.19 o 
  -6  24   5        1.62        5.00      6.02 o 
  -5  24   5        0.25       -0.52      3.35 o 
  -4  24   5        5.32        8.55      4.36 o 
  -3  24   5      145.12      144.66     11.31 o 
  -2  24   5      568.91      548.75     20.07 o 
  -1  24   5      118.79      130.91     11.73 o 
   0  24   5       34.75       39.58      6.94 o 
   1  24   5       64.46       93.59     10.20 o 
   2  24   5      150.18      178.13     13.58 o 
   3  24   5       57.39       59.38      9.01 o 
   4  24   5       21.83       16.50      6.44 o 
   5  24   5       20.38       31.81     11.33 o 
  -8  25   5       28.10       27.72      8.21 o 
  -7  25   5        9.50        9.88      6.43 o 
  -6  25   5      137.64      130.58      9.50 o 
  -5  25   5        0.38        6.71      6.13 o 
  -4  25   5      117.66       96.41     10.16 o 
  -3  25   5        4.29        6.84      4.12 o 
  -2  25   5        5.44       18.70      5.49 o 
  -1  25   5        4.48        8.16      6.44 o 
   0  25   5     1137.69     1158.73     45.70 o 
   1  25   5      550.56      499.76     20.21 o 
   2  25   5        0.71        3.38      4.84 o 
   3  25   5        6.73       -1.49      7.23 o 
   4  25   5        2.61        0.03      4.80 o 
   5  25   5       33.43       32.39      8.39 o 
  -8  26   5        8.19       10.01      7.34 o 
  -7  26   5        4.22        0.16      5.13 o 
  -6  26   5       14.93       27.84      5.34 o 
  -5  26   5       21.37       20.91      6.18 o 
  -4  26   5       70.73       56.24      8.49 o 
  -3  26   5       73.20       74.32     16.82 o 
  -2  26   5      539.71      463.42     27.08 o 
  -1  26   5       87.42       93.05     18.17 o 
   0  26   5       67.11       74.41      9.74 o 
   1  26   5       81.88      115.26     28.84 o 
   2  26   5       24.97       26.24      7.04 o 
   3  26   5        8.83       12.56     11.03 o 
   4  26   5        2.94        2.37      5.70 o 
  -7  27   5       22.78       22.05      7.74 o 
  -6  27   5        5.01        7.26      9.54 o 
  -5  27   5       18.32       16.18      5.52 o 
  -4  27   5       72.63       66.27      8.95 o 
  -3  27   5       69.33       78.13      9.56 o 
  -2  27   5       17.80       31.56      6.74 o 
  -1  27   5      654.37      534.53     28.77 o 
   0  27   5       22.28       27.85      7.13 o 
   1  27   5        4.47        8.03      5.42 o 
   2  27   5        1.95        6.28      5.21 o 
   3  27   5        7.00        7.80      5.36 o 
   4  27   5       13.47       17.70      7.16 o 
  -7  28   5       78.32       93.97     17.43 o 
  -6  28   5        2.73       -0.61      4.99 o 
  -5  28   5       79.25       65.83      9.20 o 
  -4  28   5       45.14       28.50      6.47 o 
  -3  28   5      232.98      195.44     16.30 o 
  -2  28   5       75.26       80.34      9.86 o 
  -1  28   5       33.49       38.52      7.47 o 
   0  28   5      295.37      284.77     15.72 o 
   1  28   5        1.42        9.88      5.20 o 
   2  28   5        4.68        8.89      6.12 o 
   3  28   5       50.24       43.47      9.50 o 
   4  28   5        1.41        5.66      5.95 o 
  -7  29   5       28.02       22.52     10.94 o 
  -6  29   5       42.99       56.42     13.41 o 
  -5  29   5        4.68       -1.24      7.12 o 
  -4  29   5        0.96       -0.67      4.75 o 
  -3  29   5       55.31       48.66      8.14 o 
  -2  29   5      126.74      111.94     11.45 o 
  -1  29   5       88.06       97.93     11.17 o 
   0  29   5      100.07      104.10     16.37 o 
   1  29   5       79.22       88.05     11.43 o 
   2  29   5       84.91      103.69     12.16 o 
   3  29   5        0.58       13.19      6.08 o 
  -6  30   5        3.69       -6.96      8.72 o 
  -5  30   5        4.38        7.76      5.18 o 
  -4  30   5       23.94       18.78      6.12 o 
  -3  30   5       46.08       49.09      8.43 o 
  -2  30   5        4.35       10.40      5.67 o 
  -1  30   5       19.72       11.07     12.07 o 
   0  30   5      114.29      122.75     23.46 o 
   1  30   5        0.35        0.67      4.87 o 
   2  30   5        2.00        0.68      5.86 o 
   3  30   5       44.08       43.52      8.81 o 
  -6  31   5        7.40       17.47      9.94 o 
  -5  31   5       18.41       14.32      7.17 o 
  -4  31   5       41.64       39.08      8.04 o 
  -3  31   5        8.20        3.33      7.23 o 
  -2  31   5      107.38      110.62     11.98 o 
  -1  31   5        4.87       10.35      5.71 o 
   0  31   5        0.65       -0.88      5.01 o 
   1  31   5       35.17       18.01      7.33 o 
   2  31   5      103.65      114.38     13.29 o 
   3  31   5       34.48       54.70     16.97 o 
  -5  32   5       25.14       29.17      7.73 o 
  -4  32   5       11.16       19.85      6.87 o 
  -3  32   5      100.03       77.62     10.37 o 
  -2  32   5      123.32      131.75     13.18 o 
  -1  32   5      115.06       96.81     11.61 o 
   0  32   5       72.82       71.61     25.21 o 
   1  32   5        1.56        4.17     11.80 o 
   2  32   5        0.07        0.43      5.39 o 
  -5  33   5       33.54       39.20      8.29 o 
  -4  33   5       28.67       16.05      6.29 o 
  -3  33   5        1.90        7.78      7.57 o 
  -2  33   5       14.31       10.69     10.17 o 
  -1  33   5       39.08       66.76     10.51 o 
   0  33   5        7.25       22.65      8.23 o 
   1  33   5       24.55       21.04      7.50 o 
   2  33   5        1.00        0.06      5.36 o 
  -4  34   5        0.19        6.26      5.72 o 
  -3  34   5        0.94        7.68      5.94 o 
  -2  34   5       70.03       83.81     11.22 o 
  -1  34   5       18.79       37.87     15.37 o 
   0  34   5        5.10       10.22      7.51 o 
   1  34   5       10.99       18.85      6.99 o 
  -4  35   5       12.08       12.08     12.97 o 
  -3  35   5      128.82      160.09     14.81 o 
  -2  35   5        2.25       10.48      5.71 o 
  -1  35   5        1.49       -0.78      5.20 o 
   0  35   5        7.74        6.54      5.79 o 
  -2  36   5        0.76       -1.50      6.94 o 
  -1  36   5       32.29       47.02     10.96 o 
 -10   0   6        0.85       10.94     10.01 o 
  -8   0   6      345.30      291.74     13.98 o 
  -6   0   6      765.02      695.63     23.98 o 
  -4   0   6      179.62      189.82      8.60 o 
  -2   0   6      555.76      722.03     18.09 o 
   0   0   6      543.53      527.99     11.78 o 
   2   0   6       69.69       63.65      5.12 o 
   4   0   6       20.18       50.00     12.19 o 
   6   0   6        7.79        9.97     10.69 o 
 -10   1   6      103.79      120.55     12.96 o 
  -9   1   6      307.64      284.26     10.17 o 
  -8   1   6      198.27      235.29      8.92 o 
  -7   1   6       27.52       40.31      4.53 o 
  -6   1   6        0.10        6.01      2.51 o 
  -5   1   6      338.05      324.65      8.67 o 
  -4   1   6      952.98      875.91     20.65 o 
  -3   1   6      475.59      530.92     10.47 o 
  -2   1   6      304.67      350.56      6.60 o 
  -1   1   6      709.29      793.66     10.67 o 
   0   1   6       10.80       11.47      1.82 o 
   1   1   6       94.78      101.50      5.07 o 
   2   1   6        1.24        2.52      1.72 o 
   3   1   6      198.27      198.87     14.01 o 
   4   1   6       30.80       29.19      6.91 o 
   5   1   6       88.42      100.26     11.86 o 
   6   1   6        4.81       -3.51      6.54 o 
 -10   2   6        0.03        6.64      6.48 o 
  -9   2   6        1.84        3.62      3.25 o 
  -8   2   6        6.14        7.09      3.55 o 
  -7   2   6      437.84      423.72     11.43 o 
  -6   2   6      630.78      585.40     12.96 o 
  -5   2   6      292.03      289.80     11.85 o 
  -4   2   6      703.50      679.25     10.89 o 
  -3   2   6      583.86      620.23      9.99 o 
  -2   2   6       24.71       26.94      2.61 o 
  -1   2   6     1805.91     1921.96     22.88 o 
   0   2   6     2470.15     2661.37     28.17 o 
   1   2   6       35.61       42.94      2.86 o 
   2   2   6       16.49       12.81      2.34 o 
   3   2   6       26.39       26.16     10.70 o 
   4   2   6        0.00       -2.57      4.66 o 
   5   2   6        4.78       10.11      5.94 o 
   6   2   6        0.35        9.68      6.88 o 
 -10   3   6       23.27       14.71      7.65 o 
  -9   3   6      159.30      198.83      9.82 o 
  -8   3   6        9.56        7.55      3.24 o 
  -7   3   6      262.83      220.04      8.14 o 
  -6   3   6       37.47       35.28      3.91 o 
  -5   3   6       90.68       86.34      5.57 o 
  -4   3   6      470.00      537.93      9.29 o 
  -3   3   6      801.94      765.43     11.52 o 
  -2   3   6      762.44      758.76     11.07 o 
  -1   3   6     1272.46     1249.40     19.00 o 
   0   3   6        1.32        5.79      2.24 o 
   1   3   6      150.80      142.79      5.13 o 
   2   3   6       25.16       11.41      2.73 o 
   3   3   6      248.19      214.95     15.64 o 
   4   3   6        2.16        4.12      3.98 o 
   5   3   6       68.22       78.50     10.62 o 
   6   3   6       57.44       76.77     11.24 o 
 -10   4   6        4.68        6.95      6.20 o 
  -9   4   6        0.40        3.99      3.82 o 
  -8   4   6        4.06       10.88      3.39 o 
  -7   4   6      553.38      509.03     12.61 o 
  -6   4   6       35.63       48.38      4.50 o 
  -5   4   6       11.37       18.82      3.90 o 
  -4   4   6       28.40       39.13      3.05 o 
  -3   4   6       54.65       54.61      3.30 o 
  -2   4   6     1569.86     1575.34     19.51 o 
  -1   4   6      342.71      376.76      8.66 o 
   0   4   6        0.93        6.85      2.39 o 
   1   4   6       10.30       13.89      2.38 o 
   2   4   6       98.70      111.29      6.10 o 
   3   4   6      110.03       97.19      7.76 o 
   4   4   6      858.74      813.70     21.08 o 
   5   4   6       38.46       45.53     12.45 o 
   6   4   6      102.01       73.74     19.05 o 
 -10   5   6       35.52       33.95      8.05 o 
  -9   5   6       90.90       93.88     10.12 o 
  -8   5   6        6.88        8.86      3.13 o 
  -7   5   6        1.76        4.60      2.80 o 
  -6   5   6        2.39       13.12      3.05 o 
  -5   5   6       21.39       24.90      3.20 o 
  -4   5   6       11.28       25.16      3.97 o 
  -3   5   6       40.66       39.97      2.91 o 
  -2   5   6       70.40       81.15      5.11 o 
  -1   5   6        0.58       -0.12      1.82 o 
   0   5   6     4740.84     4843.06     58.82 o 
   1   5   6      651.40      657.81     15.87 o 
   2   5   6      285.05      261.86      8.30 o 
   3   5   6      417.30      422.78     13.79 o 
   4   5   6      214.19      214.17     11.22 o 
   5   5   6        6.14       10.80      4.70 o 
   6   5   6       46.26       52.91     13.90 o 
 -10   6   6        3.97        9.65      6.55 o 
  -9   6   6        1.49        5.90      4.34 o 
  -8   6   6       37.18       42.05      4.87 o 
  -7   6   6      339.70      285.21      9.40 o 
  -6   6   6      223.01      209.41      7.51 o 
  -5   6   6      343.43      327.75     16.54 o 
  -4   6   6      178.84      212.94      5.48 o 
  -3   6   6       59.48       56.01      4.09 o 
  -2   6   6      784.60      710.70     12.99 o 
  -1   6   6        0.81        0.97      1.87 o 
   0   6   6      709.58      673.28     12.72 o 
   1   6   6      287.52      291.11     14.85 o 
   2   6   6       31.83       40.62      4.19 o 
   3   6   6        0.01        5.84      3.48 o 
   4   6   6       12.62       16.07      4.68 o 
   5   6   6        7.77        6.67      4.50 o 
   6   6   6        8.45       15.90      7.40 o 
 -10   7   6        5.18        7.82      7.04 o 
  -9   7   6       34.72       33.92      6.46 o 
  -8   7   6       16.78       13.74      3.56 o 
  -7   7   6       42.96       53.33      5.66 o 
  -6   7   6       69.90       71.10      7.11 o 
  -5   7   6      332.60      339.42      9.02 o 
  -4   7   6      138.65      129.67      5.44 o 
  -3   7   6       14.89       11.59      1.87 o 
  -2   7   6       97.66      116.95      5.54 o 
  -1   7   6      147.19      139.32      5.42 o 
   0   7   6      323.40      318.77      8.65 o 
   1   7   6     1181.57     1037.99     29.29 o 
   2   7   6       14.29       16.01      3.15 o 
   3   7   6      804.34      769.98     19.44 o 
   4   7   6      281.27      269.92     11.66 o 
   5   7   6       23.88       37.84      6.45 o 
   6   7   6       16.69       24.32      9.09 o 
 -10   8   6        0.03       -2.63      5.83 o 
  -9   8   6        1.16        7.96      7.38 o 
  -8   8   6        0.91       -0.95      2.85 o 
  -7   8   6        8.08       13.12      3.63 o 
  -6   8   6      659.80      622.77     32.61 o 
  -5   8   6      109.36      105.60      5.80 o 
  -4   8   6      467.18      426.49      9.85 o 
  -3   8   6      386.03      370.54      7.28 o 
  -2   8   6       50.69       59.32      4.12 o 
  -1   8   6        7.12        4.60      2.12 o 
   0   8   6     1171.00     1107.89     18.12 o 
   1   8   6     1032.43      977.44     19.50 o 
   2   8   6      785.78      740.19     20.06 o 
   3   8   6       15.08       25.76      3.80 o 
   4   8   6       18.72       31.13      5.53 o 
   5   8   6       14.56       31.20      5.93 o 
   6   8   6       23.59       21.58      6.29 o 
 -10   9   6       16.00       23.23      6.26 o 
  -9   9   6        9.85        8.10      4.77 o 
  -8   9   6       14.05       19.28      4.07 o 
  -7   9   6        7.48       11.58      3.39 o 
  -6   9   6       19.00       26.26      3.66 o 
  -5   9   6      130.11      126.82      7.39 o 
  -4   9   6       28.15       24.81      3.47 o 
  -3   9   6      614.99      592.44     12.53 o 
  -2   9   6       34.65       38.61      4.21 o 
  -1   9   6      652.55      627.75     15.59 o 
   0   9   6        0.93        3.94      2.16 o 
   1   9   6       10.88        5.90      2.38 o 
   2   9   6      386.60      341.89     11.14 o 
   3   9   6      113.87      109.75      6.70 o 
   4   9   6      827.47      789.65     21.04 o 
   5   9   6       20.46       26.19      5.75 o 
   6   9   6        7.48       -3.26      4.60 o 
 -10  10   6        3.17        8.48      5.86 o 
  -9  10   6        9.09       13.80      5.33 o 
  -8  10   6      130.80      145.98      8.43 o 
  -7  10   6      113.08      114.87      7.33 o 
  -6  10   6      497.70      495.46     12.30 o 
  -5  10   6        2.55        0.75      2.10 o 
  -4  10   6      208.67      191.68      8.85 o 
  -3  10   6       89.87       81.67      4.70 o 
  -2  10   6       38.46       33.49      3.42 o 
  -1  10   6      241.51      237.50      7.21 o 
   0  10   6       91.58       99.41      6.83 o 
   1  10   6       53.51       60.16      4.40 o 
   2  10   6      380.15      372.78     11.80 o 
   3  10   6       21.17       23.53      3.81 o 
   4  10   6       66.26       72.96     10.33 o 
   5  10   6       19.09       20.92      5.60 o 
   6  10   6       21.38       20.46      6.34 o 
 -10  11   6        3.46       12.20      5.49 o 
  -9  11   6        3.18        2.31      4.54 o 
  -8  11   6        0.69        2.54      3.13 o 
  -7  11   6        2.15        2.88      3.18 o 
  -6  11   6      454.57      429.65     11.47 o 
  -5  11   6      865.38      849.04     16.47 o 
  -4  11   6        1.99        0.38      1.88 o 
  -3  11   6      189.29      177.61      6.61 o 
  -2  11   6      321.75      279.23     12.70 o 
  -1  11   6      330.48      259.63      9.31 o 
   0  11   6       38.09       35.89      3.71 o 
   1  11   6       77.00       82.64      5.12 o 
   2  11   6        2.34        3.44      2.79 o 
   3  11   6       74.35       59.39      5.38 o 
   4  11   6       17.01       10.39      4.33 o 
   5  11   6        0.19        0.71      4.09 o 
   6  11   6       26.00       26.02     13.26 o 
 -10  12   6        1.05        2.98      5.18 o 
  -9  12   6        6.23        7.65      5.31 o 
  -8  12   6      104.45      118.53      7.82 o 
  -7  12   6      945.77      855.60     32.27 o 
  -6  12   6       30.40       43.93      5.42 o 
  -5  12   6        0.13        4.37      2.25 o 
  -4  12   6        2.93        5.01      2.17 o 
  -3  12   6      207.01      203.28      6.89 o 
  -2  12   6       91.78       98.51      5.36 o 
  -1  12   6      246.92      241.83      7.46 o 
   0  12   6      327.46      298.75      8.96 o 
   1  12   6       12.49       17.56      3.01 o 
   2  12   6       47.49       45.44      5.40 o 
   3  12   6      246.09      202.46      9.48 o 
   4  12   6       23.44       17.76      4.87 o 
   5  12   6      126.34      115.05     10.01 o 
   6  12   6        0.48       -0.80      4.81 o 
 -10  13   6       46.70       61.72      8.20 o 
  -9  13   6        4.88        5.08      4.93 o 
  -8  13   6        0.28        5.73      3.40 o 
  -7  13   6      287.91      332.23     10.70 o 
  -6  13   6       61.63       81.50      6.19 o 
  -5  13   6      211.47      211.64      7.60 o 
  -4  13   6        6.84        5.08      2.27 o 
  -3  13   6      231.20      184.46      7.32 o 
  -2  13   6        0.00        1.93      2.21 o 
  -1  13   6        2.08        4.00      2.35 o 
   0  13   6       45.94       58.49      5.72 o 
   1  13   6      150.93      155.18      6.45 o 
   2  13   6        9.76       13.17      3.86 o 
   3  13   6      140.09      144.75      8.95 o 
   4  13   6       10.80       11.22      4.37 o 
   5  13   6        0.57       -1.86      4.32 o 
   6  13   6        0.11        9.38      8.31 o 
  -9  14   6       40.29       66.69      8.27 o 
  -8  14   6      153.64      153.95      8.98 o 
  -7  14   6      219.61      219.85     10.51 o 
  -6  14   6      113.18       99.81      6.65 o 
  -5  14   6      398.97      408.32     10.89 o 
  -4  14   6       52.59       63.17     10.31 o 
  -3  14   6      133.07      172.68      6.91 o 
  -2  14   6      642.86      667.54     16.86 o 
  -1  14   6        0.44        0.20      2.97 o 
   0  14   6       54.61       47.76      4.41 o 
   1  14   6      109.94      102.00      7.21 o 
   2  14   6      369.01      340.45     11.74 o 
   3  14   6        1.02       -4.86      4.65 o 
   4  14   6        8.05        5.04      3.98 o 
   5  14   6       23.63       27.40      6.53 o 
   6  14   6        0.00        5.78      5.11 o 
  -9  15   6        0.07        2.75      4.80 o 
  -8  15   6      114.35      143.15     13.69 o 
  -7  15   6       75.39       76.26      6.47 o 
  -6  15   6        8.22       11.98      3.21 o 
  -5  15   6      239.62      240.00      8.37 o 
  -4  15   6       30.49       30.59      4.61 o 
  -3  15   6       32.48       39.24      4.84 o 
  -2  15   6       12.24       12.07      2.90 o 
  -1  15   6      128.98      129.58      6.34 o 
   0  15   6       11.91       15.36      3.68 o 
   1  15   6       38.43       32.69      4.66 o 
   2  15   6       78.35       69.19      6.48 o 
   3  15   6       11.13        5.17      3.57 o 
   4  15   6       27.37       29.96      5.75 o 
   5  15   6        1.78        6.84      4.67 o 
   6  15   6        1.08       -0.65      4.53 o 
  -9  16   6        7.46        9.24      5.10 o 
  -8  16   6       28.83       24.12      6.66 o 
  -7  16   6       90.69       84.96      6.91 o 
  -6  16   6       43.45       50.04      5.16 o 
  -5  16   6       56.09       59.11      5.50 o 
  -4  16   6        2.98        7.02      3.16 o 
  -3  16   6      261.55      264.68      9.99 o 
  -2  16   6       52.35       52.91      4.59 o 
  -1  16   6       19.39       20.10      3.35 o 
   0  16   6       96.27      102.14      6.44 o 
   1  16   6      153.91      168.24     13.88 o 
   2  16   6      144.71      146.01      8.98 o 
   3  16   6       29.20       31.18      5.18 o 
   4  16   6       19.21       26.76      6.49 o 
   5  16   6       19.60       27.07      6.11 o 
  -9  17   6       62.69       48.99     13.52 o 
  -8  17   6        0.05        5.52      4.74 o 
  -7  17   6      228.88      223.93      9.78 o 
  -6  17   6      181.85      200.22      8.70 o 
  -5  17   6       33.99       26.93      4.71 o 
  -4  17   6      208.67      202.35     10.07 o 
  -3  17   6       82.14       85.16      6.80 o 
  -2  17   6      212.50      224.93      8.01 o 
  -1  17   6       11.94       15.58      3.17 o 
   0  17   6        0.94        1.09      2.21 o 
   1  17   6        5.22        8.00      3.44 o 
   2  17   6      123.62      122.34      8.54 o 
   3  17   6       28.74       18.29      4.53 o 
   4  17   6        5.03        4.28      5.38 o 
   5  17   6        4.57        8.18      5.21 o 
  -9  18   6       22.85       15.17     11.41 o 
  -8  18   6      134.20      134.66     10.69 o 
  -7  18   6      250.75      234.91      9.80 o 
  -6  18   6       57.55       68.10      6.11 o 
  -5  18   6      230.55      214.68      9.83 o 
  -4  18   6       54.45       45.29      8.61 o 
  -3  18   6      139.20      169.38      9.06 o 
  -2  18   6      364.53      343.52     16.01 o 
  -1  18   6       16.89       23.21      3.46 o 
   0  18   6      142.56      127.46      7.94 o 
   1  18   6       77.92      102.03      7.85 o 
   2  18   6       52.99       75.34      7.16 o 
   3  18   6      158.42      141.65     14.97 o 
   4  18   6        0.18       -0.26      9.11 o 
   5  18   6       12.85       17.21      5.83 o 
  -9  19   6       28.75       45.28     14.81 o 
  -8  19   6       73.25       73.09     10.42 o 
  -7  19   6        0.55        7.61      3.40 o 
  -6  19   6      173.53      173.35      8.93 o 
  -5  19   6        0.80       -1.61      3.03 o 
  -4  19   6        2.33        8.32      3.45 o 
  -3  19   6       28.84       36.35      5.14 o 
  -2  19   6        9.48       11.99      3.60 o 
  -1  19   6       44.49       50.52      4.83 o 
   0  19   6      395.24      348.55     14.84 o 
   1  19   6      481.77      439.39     14.16 o 
   2  19   6       20.11       12.52      5.40 o 
   3  19   6        0.71        1.98      3.48 o 
   4  19   6        1.55        6.23      3.87 o 
   5  19   6        2.16        4.97      5.28 o 
  -9  20   6        0.64        6.07      6.81 o 
  -8  20   6       36.03       39.65      8.32 o 
  -7  20   6       69.93       79.52      6.83 o 
  -6  20   6        9.81       18.58      4.57 o 
  -5  20   6       21.28       28.60      5.10 o 
  -4  20   6       12.94       14.58      4.08 o 
  -3  20   6       21.03       23.96      4.45 o 
  -2  20   6      215.36      217.19     11.43 o 
  -1  20   6      303.42      252.72     10.33 o 
   0  20   6       96.18      111.58     15.09 o 
   1  20   6      273.94      305.73     11.83 o 
   2  20   6      175.77      168.77     16.49 o 
   3  20   6       53.99       45.99      6.46 o 
   4  20   6       34.34       36.94      6.09 o 
   5  20   6        4.03       13.63      5.33 o 
  -8  21   6       58.94       75.03     10.64 o 
  -7  21   6        2.51        8.43      5.13 o 
  -6  21   6       19.94       21.45      5.05 o 
  -5  21   6       63.67       68.72      7.24 o 
  -4  21   6       49.10       48.06      5.90 o 
  -3  21   6       52.24       40.07      5.55 o 
  -2  21   6       50.95       69.44      6.71 o 
  -1  21   6      890.19      822.30     34.47 o 
   0  21   6     1134.98     1141.72     41.18 o 
   1  21   6       84.68      103.81     10.02 o 
   2  21   6      167.67      176.19     10.76 o 
   3  21   6       50.09       41.51     10.80 o 
   4  21   6       18.02       15.72      5.24 o 
   5  21   6       89.61      100.59     12.09 o 
  -8  22   6        3.90       -0.94      6.73 o 
  -7  22   6        0.82       -1.46      6.10 o 
  -6  22   6       27.90       32.58      6.76 o 
  -5  22   6        2.06        1.82      6.19 o 
  -4  22   6      181.63      188.89     10.62 o 
  -3  22   6       20.52       26.26      5.84 o 
  -2  22   6      328.96      342.53     15.58 o 
  -1  22   6        1.83        2.44      6.99 o 
   0  22   6      188.04      203.74     12.93 o 
   1  22   6        0.35        7.22      3.82 o 
   2  22   6      327.78      315.10     20.87 o 
   3  22   6        8.32       10.52      4.71 o 
   4  22   6       20.33       23.16      5.85 o 
  -8  23   6        0.47       -3.77      7.53 o 
  -7  23   6       11.48        7.02      5.40 o 
  -6  23   6        0.57        7.33      7.44 o 
  -5  23   6        2.42        5.57      4.55 o 
  -4  23   6        0.78        0.28      5.29 o 
  -3  23   6      113.14      100.74     11.75 o 
  -2  23   6       71.82       77.91      9.27 o 
  -1  23   6       14.98        9.46      4.84 o 
   0  23   6     1101.88     1068.45     30.97 o 
   1  23   6      923.06      894.31     36.32 o 
   2  23   6       65.56       80.11      8.15 o 
   3  23   6      191.92      206.44     12.24 o 
   4  23   6      181.55      164.29     11.67 o 
  -8  24   6        1.04       19.37     10.08 o 
  -7  24   6       20.67       28.29      7.03 o 
  -6  24   6       14.36       20.19      8.03 o 
  -5  24   6       93.52      101.16     29.30 o 
  -4  24   6       80.66       73.65     11.12 o 
  -3  24   6       20.40       25.39      6.18 o 
  -2  24   6        2.79        2.92      4.10 o 
  -1  24   6       44.64       46.98      7.75 o 
   0  24   6      137.68      135.97     12.15 o 
   1  24   6      149.69      131.01     12.21 o 
   2  24   6      805.90      758.12     34.72 o 
   3  24   6        2.15        7.00      4.71 o 
   4  24   6        0.24       11.25      5.09 o 
  -8  25   6       24.97       27.47     11.26 o 
  -7  25   6       26.52       27.65     10.58 o 
  -6  25   6       42.08       38.34      7.82 o 
  -5  25   6      176.49      151.36     12.85 o 
  -4  25   6        5.29        8.69      4.71 o 
  -3  25   6       43.10       54.36      8.29 o 
  -2  25   6        3.63        6.13      4.69 o 
  -1  25   6      322.27      305.37     15.60 o 
   0  25   6       52.44       70.43     10.74 o 
   1  25   6       20.02       18.77      6.47 o 
   2  25   6        0.03        8.62      6.07 o 
   3  25   6      125.53      133.93     13.34 o 
   4  25   6        0.30        5.24      8.79 o 
  -7  26   6       43.31       21.34      9.22 o 
  -6  26   6       21.49       12.05      6.20 o 
  -5  26   6      117.48      103.45     17.27 o 
  -4  26   6      190.21      184.10     13.77 o 
  -3  26   6       20.05       28.32      6.79 o 
  -2  26   6       52.58       46.42      8.06 o 
  -1  26   6        0.00       13.84      5.55 o 
   0  26   6        5.32        0.54      5.33 o 
   1  26   6      671.92      638.76     25.05 o 
   2  26   6        6.78       13.84      6.24 o 
   3  26   6        4.74        8.71      7.82 o 
   4  26   6        3.64        5.96      5.62 o 
  -7  27   6        2.63        7.17      8.75 o 
  -6  27   6        6.96       20.54      9.74 o 
  -5  27   6        7.91        3.48      5.40 o 
  -4  27   6      148.84      146.05     12.90 o 
  -3  27   6        3.07       10.84      5.38 o 
  -2  27   6      258.15      245.07     17.32 o 
  -1  27   6      357.65      283.94     16.52 o 
   0  27   6        1.62       10.30      6.03 o 
   1  27   6        0.66        1.31      5.53 o 
   2  27   6        0.03        4.13      5.15 o 
   3  27   6        2.51       10.80      6.36 o 
  -7  28   6        0.03       12.02      9.11 o 
  -6  28   6       12.97       28.36      8.55 o 
  -5  28   6       16.93       11.27      5.90 o 
  -4  28   6      138.83      124.08     22.49 o 
  -3  28   6        3.81        1.57      4.85 o 
  -2  28   6        3.23        7.69      7.39 o 
  -1  28   6        1.56        8.76      5.46 o 
   0  28   6       13.45        7.73      5.66 o 
   1  28   6        0.22        1.04      5.35 o 
   2  28   6      327.86      335.79     34.95 o 
   3  28   6        9.66       27.82      7.81 o 
  -6  29   6       20.92       33.52     19.96 o 
  -5  29   6        5.97        6.64      5.90 o 
  -4  29   6        6.95        4.55      4.80 o 
  -3  29   6       23.06       20.64      6.31 o 
  -2  29   6       46.47       42.67      8.09 o 
  -1  29   6        5.54        3.18      5.10 o 
   0  29   6        6.19       11.77      7.41 o 
   1  29   6      125.86      140.99     13.97 o 
   2  29   6       18.98       20.46      9.24 o 
   3  29   6        1.97       -1.57      5.12 o 
  -6  30   6        5.82        2.25      5.38 o 
  -5  30   6       34.59       50.40     11.15 o 
  -4  30   6       21.50       19.59      6.11 o 
  -3  30   6      111.69      107.60     11.72 o 
  -2  30   6       13.59       30.42      7.51 o 
  -1  30   6      189.42      195.39     15.63 o 
   0  30   6       12.47        9.84      6.39 o 
   1  30   6       22.44       25.28      7.91 o 
   2  30   6       13.55        8.76     12.27 o 
  -5  31   6       36.26       41.69     14.69 o 
  -4  31   6        1.23        3.11      5.43 o 
  -3  31   6        1.42        5.73      4.91 o 
  -2  31   6       53.90       61.87     12.79 o 
  -1  31   6      136.95      149.52     20.27 o 
   0  31   6       35.96       34.20      8.57 o 
   1  31   6       22.84       19.90      7.58 o 
   2  31   6       10.99       17.15      6.76 o 
  -5  32   6       94.46       86.68     13.18 o 
  -4  32   6       10.54        3.56      5.58 o 
  -3  32   6       34.17       17.62     13.04 o 
  -2  32   6       10.81       10.55      6.14 o 
  -1  32   6        0.47        7.48      6.10 o 
   0  32   6       75.57       91.18     12.25 o 
   1  32   6       20.98       19.80      7.20 o 
  -4  33   6       53.05       44.68     15.87 o 
  -3  33   6       11.13       11.01      6.01 o 
  -2  33   6        0.27        1.25      9.31 o 
  -1  33   6       51.33       57.87     25.82 o 
   0  33   6       14.85       29.95      8.16 o 
   1  33   6       15.44       24.33     10.67 o 
  -3  34   6        0.26       -0.61      9.13 o 
  -2  34   6        1.88       12.94      6.23 o 
  -1  34   6        0.01       -0.20      5.58 o 
   0  34   6        0.03        3.21     11.93 o 
  -9   0   7       25.10       12.43      7.30 o 
  -7   0   7     2376.34     2186.81     47.22 o 
  -5   0   7      230.14      205.71     17.04 o 
  -3   0   7      244.76      276.49     10.86 o 
  -1   0   7     1131.04     1148.03     27.78 o 
   1   0   7       35.77       43.49      6.30 o 
   3   0   7        7.64       14.02      8.43 o 
   5   0   7       60.92       96.38     17.61 o 
 -10   1   7        0.00       -1.86      8.39 o 
  -9   1   7        0.04        0.80      3.48 o 
  -8   1   7      219.34      218.77      8.96 o 
  -7   1   7       18.18       30.86      5.53 o 
  -6   1   7       63.42       56.62      4.80 o 
  -5   1   7      479.85      449.34     10.53 o 
  -4   1   7        4.15        7.21      2.20 o 
  -3   1   7      221.71      219.32      5.56 o 
  -2   1   7      236.62      243.01      6.18 o 
  -1   1   7      150.61      165.65      7.21 o 
   0   1   7       16.51       21.35      3.51 o 
   1   1   7       78.54       79.04      5.55 o 
   2   1   7       23.24       25.25      6.54 o 
   3   1   7      555.51      572.17     22.26 o 
   4   1   7        0.26        3.68      5.86 o 
   5   1   7       86.50       92.47     12.64 o 
   6   1   7       15.71       25.76      8.52 o 
 -10   2   7        4.88       16.16      7.09 o 
  -9   2   7        2.88        8.53      3.81 o 
  -8   2   7      471.42      495.45     15.43 o 
  -7   2   7      236.70      208.75      8.14 o 
  -6   2   7       12.95       18.90      3.26 o 
  -5   2   7       15.55       13.65      2.77 o 
  -4   2   7      386.10      351.45      7.57 o 
  -3   2   7      340.16      321.20      6.90 o 
  -2   2   7       30.83       44.30      3.63 o 
  -1   2   7       14.19        8.06      2.17 o 
   0   2   7        0.44       -0.16      2.07 o 
   1   2   7        2.24       -0.18      2.26 o 
   2   2   7      294.73      271.90     14.22 o 
   3   2   7       42.83       62.12      9.38 o 
   4   2   7      279.50      269.97     17.86 o 
   5   2   7       24.98       37.60      9.39 o 
   6   2   7       40.34       45.68      9.82 o 
 -10   3   7      123.99      113.72      9.83 o 
  -9   3   7       11.71       10.55      4.65 o 
  -8   3   7       38.37       52.15      5.48 o 
  -7   3   7        3.85        0.18      2.62 o 
  -6   3   7      487.96      468.42     11.53 o 
  -5   3   7      184.13      198.71      6.71 o 
  -4   3   7       11.06        9.65      2.10 o 
  -3   3   7      385.86      336.96      8.51 o 
  -2   3   7      746.69      671.01     12.78 o 
  -1   3   7      722.04      742.54     13.74 o 
   0   3   7       19.23       24.33      3.37 o 
   1   3   7       41.12       62.13      5.06 o 
   2   3   7      308.58      283.32     14.55 o 
   3   3   7       77.40       70.36      9.97 o 
   4   3   7       11.88       17.12      6.35 o 
   5   3   7       96.81       86.39     12.51 o 
   6   3   7        2.71       -9.13      5.76 o 
 -10   4   7        2.16       10.55      5.58 o 
  -9   4   7       57.51       58.66      6.15 o 
  -8   4   7      318.87      286.39     10.04 o 
  -7   4   7       33.66       28.91      4.32 o 
  -6   4   7       15.30        9.73      2.90 o 
  -5   4   7       17.04       25.65      3.99 o 
  -4   4   7      157.10      171.24      5.22 o 
  -3   4   7       10.76        7.94      2.40 o 
  -2   4   7       17.68       17.42      2.70 o 
  -1   4   7        0.41       -0.77      1.96 o 
   0   4   7       85.78       87.85      5.16 o 
   1   4   7       22.88       33.64      4.03 o 
   2   4   7       43.08       51.96      6.08 o 
   3   4   7       89.12       76.36      9.84 o 
   4   4   7       14.43       24.07      7.12 o 
   5   4   7       77.35       75.98     11.62 o 
   6   4   7        0.17        1.08      6.40 o 
 -10   5   7       20.74       26.68      6.45 o 
  -9   5   7       73.73       76.63      6.89 o 
  -8   5   7        0.58        6.20      3.21 o 
  -7   5   7        0.69       -0.34      2.63 o 
  -6   5   7        0.33        1.05      2.42 o 
  -5   5   7      180.72      176.10      8.06 o 
  -4   5   7      447.62      501.66     24.49 o 
  -3   5   7      268.62      244.48      9.12 o 
  -2   5   7       83.72       81.51      7.62 o 
  -1   5   7        0.47       -0.72      1.98 o 
   0   5   7       10.47       19.69      4.24 o 
   1   5   7      240.53      255.10      9.61 o 
   2   5   7        7.34       12.60      3.97 o 
   3   5   7      113.80      126.55     12.63 o 
   4   5   7        0.13        3.63      5.60 o 
   5   5   7        4.99       10.90      7.35 o 
   6   5   7       27.11       39.88      9.06 o 
 -10   6   7        9.01        9.85      5.28 o 
  -9   6   7        0.12       -1.17      3.48 o 
  -8   6   7        1.44        2.77      3.12 o 
  -7   6   7       14.61       16.37      3.62 o 
  -6   6   7      185.63      184.95      9.19 o 
  -5   6   7      113.64      108.11      7.76 o 
  -4   6   7      271.84      299.69     10.10 o 
  -3   6   7      502.30      496.49     12.38 o 
  -2   6   7      544.19      496.02     10.83 o 
  -1   6   7      181.03      177.02      6.39 o 
   0   6   7       87.69       96.44      5.41 o 
   1   6   7      307.18      262.10      7.32 o 
   2   6   7     1292.39     1256.87     26.09 o 
   3   6   7      668.33      649.36     27.46 o 
   4   6   7       20.36       25.49      7.41 o 
   5   6   7       44.22       62.62     10.60 o 
   6   6   7       48.84       48.17      9.71 o 
 -10   7   7        0.16        4.38      5.14 o 
  -9   7   7        0.66        2.21      4.31 o 
  -8   7   7       15.14       16.62      3.85 o 
  -7   7   7      147.79      155.50     11.57 o 
  -6   7   7        6.14        4.42      2.73 o 
  -5   7   7      102.01      109.08      5.80 o 
  -4   7   7      155.16      134.18      7.45 o 
  -3   7   7       53.88       53.51      6.92 o 
  -2   7   7      117.05      100.71      5.28 o 
  -1   7   7      505.15      495.64     11.11 o 
   0   7   7      468.60      508.21     11.30 o 
   1   7   7     1432.51     1347.01     21.70 o 
   2   7   7      304.93      313.06      9.92 o 
   3   7   7      178.21      161.83     13.80 o 
   4   7   7       19.94        8.64      7.73 o 
   5   7   7        8.23        5.64      6.80 o 
 -10   8   7       23.42       27.95      6.60 o 
  -9   8   7       40.73       50.98      7.27 o 
  -8   8   7       34.62       36.27      4.87 o 
  -7   8   7       10.24       17.63      3.69 o 
  -6   8   7      283.97      265.33     12.44 o 
  -5   8   7       34.60       27.85      4.45 o 
  -4   8   7      153.39      131.19      7.44 o 
  -3   8   7      281.18      275.87      7.91 o 
  -2   8   7        0.23        3.17      2.30 o 
  -1   8   7       30.65       40.77      4.60 o 
   0   8   7      248.86      265.39      8.04 o 
   1   8   7       60.83       74.03     14.52 o 
   2   8   7      136.12      143.66      7.67 o 
   3   8   7      152.34      155.47     13.34 o 
   4   8   7       37.40       22.85      7.58 o 
   5   8   7       48.60       40.54      9.67 o 
 -10   9   7       37.87       45.15     10.48 o 
  -9   9   7       91.63       95.27      9.16 o 
  -8   9   7       22.37       23.39      4.36 o 
  -7   9   7       13.40       15.98      3.65 o 
  -6   9   7       81.84       76.24      6.71 o 
  -5   9   7      119.47      115.65     11.14 o 
  -4   9   7        3.79        5.05      3.03 o 
  -3   9   7        4.11        4.83      3.25 o 
  -2   9   7      330.52      321.22      8.74 o 
  -1   9   7        6.66        5.88      2.57 o 
   0   9   7      841.27      875.21     16.19 o 
   1   9   7       37.08       38.80      5.52 o 
   2   9   7      781.83      791.97     16.80 o 
   3   9   7       70.46       65.45      7.18 o 
   4   9   7        4.11        8.43      5.92 o 
   5   9   7       34.00       17.78      7.51 o 
 -10  10   7        5.04       15.96      6.23 o 
  -9  10   7        5.56       13.54      5.12 o 
  -8  10   7       11.87        6.50      3.47 o 
  -7  10   7        0.24        1.37      2.99 o 
  -6  10   7      597.49      549.10     13.37 o 
  -5  10   7       10.61       10.03      3.32 o 
  -4  10   7       87.16       80.66      6.46 o 
  -3  10   7       12.93       42.25      7.99 o 
  -2  10   7       45.52       56.33      5.65 o 
  -1  10   7      655.00      652.83     15.48 o 
   0  10   7      638.53      618.93     17.50 o 
   1  10   7       15.47       17.74      4.05 o 
   2  10   7      218.81      184.62     11.42 o 
   3  10   7       95.78       90.45      8.17 o 
   4  10   7       11.86        9.66      6.86 o 
   5  10   7        2.08        6.55      7.28 o 
 -10  11   7        0.79        9.71      5.61 o 
  -9  11   7       45.85       49.22      7.06 o 
  -8  11   7       35.80       33.43      4.94 o 
  -7  11   7       62.57       64.66      5.77 o 
  -6  11   7      327.84      360.58     12.97 o 
  -5  11   7       10.38       18.57      4.53 o 
  -4  11   7       11.24        8.78      3.15 o 
  -3  11   7       37.56       47.97      4.24 o 
  -2  11   7      150.76      155.07      7.15 o 
  -1  11   7       99.26       93.75      5.65 o 
   0  11   7      140.85      132.95      6.34 o 
   1  11   7      140.57      127.32      7.94 o 
   2  11   7        2.64       12.79      3.62 o 
   3  11   7       28.61       33.20      5.43 o 
   4  11   7       41.91       47.13      8.46 o 
   5  11   7        0.46       -5.75      5.86 o 
 -10  12   7       37.25       52.93      7.94 o 
  -9  12   7       83.81       90.75     14.67 o 
  -8  12   7       29.60       33.16      4.99 o 
  -7  12   7      183.46      183.75     11.68 o 
  -6  12   7       29.03       26.60      6.91 o 
  -5  12   7      301.61      305.63     11.36 o 
  -4  12   7      118.05      139.87      8.38 o 
  -3  12   7        9.29       11.73      2.79 o 
  -2  12   7      220.89      211.95      7.33 o 
  -1  12   7      281.90      255.12      8.16 o 
   0  12   7       27.35       28.40      3.74 o 
   1  12   7       19.60        9.40      3.46 o 
   2  12   7      127.25      109.86     15.94 o 
   3  12   7       20.42       33.85      5.68 o 
   4  12   7       25.83       20.65      5.51 o 
   5  12   7        0.13        4.49      6.45 o 
  -9  13   7        2.98       12.33      5.30 o 
  -8  13   7      213.48      217.89     10.14 o 
  -7  13   7       13.90       23.67      4.97 o 
  -6  13   7     1655.65     1494.09     44.43 o 
  -5  13   7      214.12      269.23     10.81 o 
  -4  13   7      198.35      197.17      9.62 o 
  -3  13   7      602.36      587.05     16.52 o 
  -2  13   7      185.43      164.68      6.93 o 
  -1  13   7      128.39      121.97      6.55 o 
   0  13   7      265.39      244.44      8.14 o 
   1  13   7       70.97       71.99      6.53 o 
   2  13   7       13.95        7.01      3.57 o 
   3  13   7        9.30        8.92      5.93 o 
   4  13   7       33.70       30.22      6.10 o 
   5  13   7       13.04        2.01      6.65 o 
  -9  14   7        8.64        7.23      5.13 o 
  -8  14   7       88.99       87.57      8.49 o 
  -7  14   7       46.90       34.30      5.81 o 
  -6  14   7        6.59       17.71      4.42 o 
  -5  14   7       60.67       63.91      6.62 o 
  -4  14   7       44.28       35.80      4.95 o 
  -3  14   7        3.44        9.01      2.88 o 
  -2  14   7      279.09      262.47      8.36 o 
  -1  14   7      189.56      195.39      7.34 o 
   0  14   7       25.97       29.16      4.25 o 
   1  14   7      141.92      130.14      8.33 o 
   2  14   7      123.04      134.95     10.80 o 
   3  14   7        9.23        9.29      3.75 o 
   4  14   7      117.99      125.81     11.66 o 
   5  14   7        0.00       -8.11      5.02 o 
  -9  15   7        0.51        5.42      5.87 o 
  -8  15   7      181.96      190.46     12.27 o 
  -7  15   7       60.71       69.56      7.87 o 
  -6  15   7      227.80      191.19     15.04 o 
  -5  15   7       12.92       11.24      3.73 o 
  -4  15   7      226.14      220.97      9.69 o 
  -3  15   7       79.42       78.90      6.78 o 
  -2  15   7      157.78      157.62      7.83 o 
  -1  15   7       78.46       76.62      5.54 o 
   0  15   7      118.74      120.91      6.68 o 
   1  15   7       11.59        7.70      5.64 o 
   2  15   7        3.25        1.13      3.26 o 
   3  15   7        9.46       11.60      4.17 o 
   4  15   7        5.04        7.03      4.61 o 
   5  15   7        4.39        9.07      5.54 o 
  -9  16   7      108.25      159.14     21.66 o 
  -8  16   7        1.59       12.87      5.05 o 
  -7  16   7       19.11       20.16      5.09 o 
  -6  16   7       14.44       20.84      5.79 o 
  -5  16   7      291.48      269.39     13.17 o 
  -4  16   7       82.54       81.97      7.27 o 
  -3  16   7      306.00      275.69     10.53 o 
  -2  16   7      306.49      252.91      8.53 o 
  -1  16   7       53.49       66.62      5.43 o 
   0  16   7      286.91      288.70      9.34 o 
   1  16   7      139.00      141.22      8.94 o 
   2  16   7       15.12       19.56      4.75 o 
   3  16   7       50.78       54.37      6.58 o 
   4  16   7       16.71       19.79      5.65 o 
   5  16   7       16.97       31.95      6.61 o 
  -9  17   7        2.30       13.41      6.86 o 
  -8  17   7       70.41       71.52      8.78 o 
  -7  17   7        2.95        8.06      4.75 o 
  -6  17   7        7.47       14.21      5.25 o 
  -5  17   7      105.10       80.30     10.76 o 
  -4  17   7        3.28        4.72      3.33 o 
  -3  17   7      367.79      327.09     18.21 o 
  -2  17   7      190.01      183.35      7.90 o 
  -1  17   7        8.07        5.79      2.95 o 
   0  17   7      179.25      156.09      7.54 o 
   1  17   7       14.58        6.90      3.70 o 
   2  17   7       10.46       10.84      5.75 o 
   3  17   7        4.79        8.53      4.21 o 
   4  17   7       27.85       17.58      7.80 o 
  -9  18   7       14.15       29.94      8.14 o 
  -8  18   7      112.52      139.39     16.14 o 
  -7  18   7        8.13       14.44      4.69 o 
  -6  18   7        0.29        4.64      3.98 o 
  -5  18   7       18.52       25.94      7.62 o 
  -4  18   7      170.99      171.86     20.23 o 
  -3  18   7      146.78      162.34      9.54 o 
  -2  18   7      646.19      601.51     25.22 o 
  -1  18   7      282.89      266.38      8.97 o 
   0  18   7      171.18      193.67      8.22 o 
   1  18   7       43.05       34.46      5.21 o 
   2  18   7        2.00        7.30      3.82 o 
   3  18   7       47.57       36.96      6.07 o 
   4  18   7       48.62       57.93      8.26 o 
  -9  19   7       10.94        9.86     12.66 o 
  -8  19   7       52.22       64.49      8.20 o 
  -7  19   7        4.77        9.14      4.53 o 
  -6  19   7      469.19      432.25     15.24 o 
  -5  19   7       29.83       31.32      5.32 o 
  -4  19   7       54.61       50.98      6.15 o 
  -3  19   7      881.28      823.79     20.39 o 
  -2  19   7      398.34      338.19     10.35 o 
  -1  19   7      251.97      284.72      9.71 o 
   0  19   7      147.40      167.78     18.28 o 
   1  19   7       11.10        8.89      3.80 o 
   2  19   7       36.73       32.29      5.69 o 
   3  19   7        5.64        1.62      3.89 o 
   4  19   7       34.87       36.21      7.82 o 
  -8  20   7       16.78       14.43      6.40 o 
  -7  20   7      351.72      315.87     16.12 o 
  -6  20   7        0.69        5.98      3.83 o 
  -5  20   7       15.68       23.16      5.19 o 
  -4  20   7      133.39      118.38     10.95 o 
  -3  20   7       17.53       21.54      4.71 o 
  -2  20   7       13.98       14.82      4.42 o 
  -1  20   7       40.81       55.80      5.42 o 
   0  20   7       12.16       14.64      4.45 o 
   1  20   7      140.59      149.39     10.02 o 
   2  20   7      119.24      133.63     11.53 o 
   3  20   7        5.21        8.04      4.52 o 
   4  20   7        0.21        4.56      5.23 o 
  -8  21   7        6.20        5.70      8.72 o 
  -7  21   7       12.62       19.22      5.11 o 
  -6  21   7        1.41        6.24      4.26 o 
  -5  21   7       37.89       44.99      8.53 o 
  -4  21   7       47.27       50.33      9.60 o 
  -3  21   7       57.06       60.47      6.65 o 
  -2  21   7      454.84      451.75     14.74 o 
  -1  21   7      884.17      881.78     23.15 o 
   0  21   7      680.57      643.63     18.21 o 
   1  21   7        5.34        7.27      4.15 o 
   2  21   7       28.06       32.20      5.95 o 
   3  21   7       80.27       96.23      9.05 o 
   4  21   7       15.82       26.42      7.03 o 
  -8  22   7        4.74        2.47      8.32 o 
  -7  22   7       22.20       18.60      6.91 o 
  -6  22   7       79.46      102.51      9.66 o 
  -5  22   7        0.05       -1.23      3.46 o 
  -4  22   7        5.54       10.69      4.13 o 
  -3  22   7        1.98        2.61      3.40 o 
  -2  22   7       82.93       72.31      7.58 o 
  -1  22   7      375.81      381.68     17.38 o 
   0  22   7      819.75      803.93     40.59 o 
   1  22   7      588.80      545.69     17.25 o 
   2  22   7      146.93      139.81     10.58 o 
   3  22   7       21.56       28.63      6.81 o 
   4  22   7        4.71        4.13      6.51 o 
  -8  23   7        0.57       -0.39      9.25 o 
  -7  23   7        0.01        7.71      5.11 o 
  -6  23   7       23.00       33.05      6.44 o 
  -5  23   7      108.95      121.43      9.85 o 
  -4  23   7        7.51       11.89      4.44 o 
  -3  23   7        4.33       -0.41      4.52 o 
  -2  23   7       37.14       48.48      8.04 o 
  -1  23   7        4.99       12.25      5.40 o 
   0  23   7       76.50       91.74      8.53 o 
   1  23   7       15.92       30.72      6.03 o 
   2  23   7       54.61       60.26      9.39 o 
   3  23   7      343.18      319.23     13.90 o 
  -7  24   7        0.02        3.03      6.00 o 
  -6  24   7       12.25       13.37      9.25 o 
  -5  24   7        0.02        2.69      4.85 o 
  -4  24   7       29.03       30.47      7.05 o 
  -3  24   7        8.25        6.21      5.67 o 
  -2  24   7        3.43       12.55      5.90 o 
  -1  24   7        3.67       -5.85      5.52 o 
   0  24   7      272.40      272.88     32.17 o 
   1  24   7      122.44      150.56     11.11 o 
   2  24   7      180.43      188.39     12.09 o 
   3  24   7        1.71        9.87      4.91 o 
  -7  25   7        0.13       -0.40      5.35 o 
  -6  25   7       13.08       19.39      6.85 o 
  -5  25   7       16.30        7.64      9.09 o 
  -4  25   7       16.40       16.36     11.30 o 
  -3  25   7       21.46       17.52      6.03 o 
  -2  25   7       47.25       58.99     17.70 o 
  -1  25   7       13.54       14.57      7.91 o 
   0  25   7      277.57      281.83     16.17 o 
   1  25   7      100.83       63.81      9.86 o 
   2  25   7       63.11       67.04      8.44 o 
   3  25   7       37.70       43.62      7.20 o 
  -7  26   7        0.49        8.94      5.79 o 
  -6  26   7        1.29       -2.90      6.10 o 
  -5  26   7        2.40        2.66      7.57 o 
  -4  26   7        4.87        4.10      5.09 o 
  -3  26   7       43.45       50.46     12.82 o 
  -2  26   7        1.57        7.71      5.39 o 
  -1  26   7        4.85        2.20      5.17 o 
   0  26   7      230.45      221.06     23.46 o 
   1  26   7       40.10       43.41     13.84 o 
   2  26   7        1.35        8.41      6.15 o 
  -7  27   7       47.57       52.29      9.15 o 
  -6  27   7        0.84       -2.88      4.80 o 
  -5  27   7        4.27       -2.96      4.56 o 
  -4  27   7        0.53        1.59      5.24 o 
  -3  27   7       45.50       33.52      7.34 o 
  -2  27   7        0.92        5.96      4.86 o 
  -1  27   7        0.50       -2.50      4.97 o 
   0  27   7       30.78       34.96      8.10 o 
   1  27   7       53.34       42.02      9.21 o 
   2  27   7      134.09      165.62     19.40 o 
  -6  28   7       24.26       28.04      7.47 o 
  -5  28   7        0.27        0.11      5.45 o 
  -4  28   7      112.69      100.62     11.51 o 
  -3  28   7        0.46       -3.39      4.53 o 
  -2  28   7        3.52       -2.35      4.70 o 
  -1  28   7        9.15        6.74      5.88 o 
   0  28   7       47.17       54.23      9.48 o 
   1  28   7       19.83       39.01     12.98 o 
   2  28   7        0.00       -2.20      5.68 o 
  -6  29   7       15.70       19.00      6.81 o 
  -5  29   7        1.96       14.71     13.25 o 
  -4  29   7       89.50       95.78     11.49 o 
  -3  29   7       19.44       17.28      6.91 o 
  -2  29   7        0.86        2.70      5.15 o 
  -1  29   7       52.27       60.85     10.06 o 
   0  29   7        6.75        9.49      6.29 o 
   1  29   7      121.78      131.85     14.14 o 
  -5  30   7        1.74        4.92      5.76 o 
  -4  30   7       31.27       51.44      9.18 o 
  -3  30   7       18.29       26.81      7.33 o 
  -2  30   7       28.11       22.52      7.35 o 
  -1  30   7        4.08       -1.30      6.13 o 
   0  30   7      220.44      221.52     17.12 o 
   1  30   7        0.60       -4.21      5.42 o 
  -5  31   7        8.26        7.98      5.35 o 
  -4  31   7       33.27       22.55     11.57 o 
  -3  31   7       13.99       24.27      6.98 o 
  -2  31   7        0.72        3.61      5.54 o 
  -1  31   7        8.36        9.54      6.61 o 
   0  31   7       33.98       56.10      9.46 o 
  -4  32   7       15.70       21.30      7.02 o 
  -3  32   7       11.14        7.43      6.46 o 
  -2  32   7        2.17        5.38      8.59 o 
  -1  32   7       12.31       19.07      6.84 o 
  -2  33   7       25.11       25.51     10.29 o 
 -10   0   8        4.85        5.84      5.95 o 
  -8   0   8       14.86        4.06      4.59 o 
  -6   0   8        1.06        3.68      3.85 o 
  -4   0   8     1110.30      990.17     25.20 o 
  -2   0   8       22.22       18.56      4.89 o 
   0   0   8      173.89      182.63     11.18 o 
   2   0   8      151.45      142.47     19.05 o 
   4   0   8       85.53       65.17     16.14 o 
 -10   1   8       12.41       21.29      5.25 o 
  -9   1   8       90.16       69.86      6.81 o 
  -8   1   8       15.99       14.02      3.98 o 
  -7   1   8      199.51      174.75      7.97 o 
  -6   1   8      928.62      870.73     17.43 o 
  -5   1   8       18.91       19.21      5.05 o 
  -4   1   8      112.88      103.89      7.23 o 
  -3   1   8       14.62       16.17      3.13 o 
  -2   1   8      308.81      318.91      9.51 o 
  -1   1   8       35.69       37.56      4.79 o 
   0   1   8        2.05        1.56      2.73 o 
   1   1   8       19.52       19.81      3.76 o 
   2   1   8       73.18       71.66     10.09 o 
   3   1   8       52.37       57.89      9.85 o 
   4   1   8        2.60       -5.18      6.11 o 
   5   1   8       32.99       22.15      8.19 o 
 -10   2   8        0.12        6.07      4.61 o 
  -9   2   8       27.18       28.46      5.12 o 
  -8   2   8       22.63       38.24      5.24 o 
  -7   2   8      145.54      165.26      7.74 o 
  -6   2   8        0.21        5.50      4.16 o 
  -5   2   8       55.10       85.98      9.90 o 
  -4   2   8      957.92      847.99     19.00 o 
  -3   2   8       31.39       18.78      3.93 o 
  -2   2   8       11.96       13.71      3.15 o 
  -1   2   8       66.72       79.61      6.01 o 
   0   2   8        0.87        2.17      3.64 o 
   1   2   8       42.20       39.69      7.74 o 
   2   2   8       52.87       58.46      9.10 o 
   3   2   8        5.60       12.74      6.51 o 
   4   2   8        1.29        9.88      7.02 o 
   5   2   8        3.18        1.95      6.04 o 
 -10   3   8       20.17       31.07      5.67 o 
  -9   3   8        0.74        5.90      3.86 o 
  -8   3   8       11.85        7.07      3.59 o 
  -7   3   8      309.00      280.05     11.03 o 
  -6   3   8        9.09        9.68      3.35 o 
  -5   3   8      587.20      564.08     27.28 o 
  -4   3   8       70.43       60.44      6.55 o 
  -3   3   8       39.20       42.76      4.97 o 
  -2   3   8       16.82       18.87      3.94 o 
  -1   3   8      366.03      330.68     15.65 o 
   0   3   8      157.53      137.73     13.08 o 
   1   3   8       30.10       27.17      5.21 o 
   2   3   8      166.29      170.10     14.11 o 
   3   3   8       15.24       25.41      6.90 o 
   4   3   8       14.71        8.45      8.43 o 
   5   3   8        2.11        7.52      7.75 o 
 -10   4   8       31.95       32.96      6.67 o 
  -9   4   8        0.87        6.82      3.81 o 
  -8   4   8       51.29       57.93      5.84 o 
  -7   4   8      187.81      169.96      9.76 o 
  -6   4   8        5.95        6.17      3.26 o 
  -5   4   8      254.90      233.38      9.71 o 
  -4   4   8       99.52       88.77      6.39 o 
  -3   4   8       98.97      115.27     10.25 o 
  -2   4   8      132.09      146.98      8.57 o 
  -1   4   8       95.20       91.62      6.28 o 
   0   4   8      356.55      310.33     15.16 o 
   1   4   8      133.68      120.95      8.76 o 
   2   4   8       21.28       27.43      6.73 o 
   3   4   8      122.92      124.09     18.78 o 
   4   4   8        1.00        1.81      6.61 o 
   5   4   8       21.48       16.12     15.71 o 
 -10   5   8        1.29       -1.87      4.74 o 
  -9   5   8       48.57       80.91      8.87 o 
  -8   5   8       54.66       62.56      6.09 o 
  -7   5   8        2.76       -0.92      3.53 o 
  -6   5   8       22.52       20.54      5.51 o 
  -5   5   8      359.78      308.76     17.69 o 
  -4   5   8       87.69      105.77     10.07 o 
  -3   5   8       76.87       66.83      4.82 o 
  -2   5   8       21.85        9.60      3.54 o 
  -1   5   8        2.63        4.35      3.01 o 
   0   5   8      130.67      139.25      7.57 o 
   1   5   8      379.95      348.33     12.61 o 
   2   5   8       35.19       36.80      7.64 o 
   3   5   8      144.58      189.52     15.66 o 
   4   5   8      119.04      136.50     14.89 o 
   5   5   8       19.92       20.95      9.90 o 
 -10   6   8       49.96       77.61      9.20 o 
  -9   6   8        9.41       13.01      4.36 o 
  -8   6   8       40.32       57.88      7.07 o 
  -7   6   8       82.13       79.41      9.43 o 
  -6   6   8       11.36       21.61      8.52 o 
  -5   6   8       72.99       77.78      6.73 o 
  -4   6   8      193.72      193.18      8.78 o 
  -3   6   8       75.21       80.17      6.76 o 
  -2   6   8      111.09      100.29      7.39 o 
  -1   6   8      469.70      424.03     12.84 o 
   0   6   8      232.31      205.40      8.40 o 
   1   6   8       25.40       32.23      5.26 o 
   2   6   8      393.20      365.18     17.64 o 
   3   6   8        2.21        5.30      5.44 o 
   4   6   8      349.36      305.10     23.62 o 
   5   6   8        0.21        6.64      7.04 o 
 -10   7   8       16.81       15.26      5.92 o 
  -9   7   8        3.39        9.21      4.29 o 
  -8   7   8        3.77        2.27      3.98 o 
  -7   7   8       50.16       51.75      6.36 o 
  -6   7   8        3.74        3.94      3.11 o 
  -5   7   8       51.18       69.94      7.10 o 
  -4   7   8       52.44       65.15      6.11 o 
  -3   7   8      209.20      206.16      7.21 o 
  -2   7   8       15.26       16.79      3.07 o 
  -1   7   8        0.02        3.20      4.08 o 
   0   7   8      193.72      222.45     13.42 o 
   1   7   8       40.84       32.48      5.24 o 
   2   7   8       58.10       57.42     13.27 o 
   3   7   8       18.43       31.52      8.00 o 
   4   7   8        0.40        6.48      8.54 o 
   5   7   8        0.00        6.21      7.20 o 
 -10   8   8       18.11       25.48      8.35 o 
  -9   8   8       10.04        4.48      4.74 o 
  -8   8   8        9.35       19.46      6.20 o 
  -7   8   8      306.23      325.50     21.44 o 
  -6   8   8      130.99      141.97      9.30 o 
  -5   8   8       29.46       21.23      4.45 o 
  -4   8   8        1.11        4.50      3.06 o 
  -3   8   8       37.87       34.62      6.31 o 
  -2   8   8      101.22      112.33      6.20 o 
  -1   8   8      103.46      110.39      7.95 o 
   0   8   8     1329.62     1205.00     24.66 o 
   1   8   8      648.90      618.72     17.41 o 
   2   8   8      805.95      657.52     24.08 o 
   3   8   8       37.83       52.01      9.07 o 
   4   8   8        7.48       17.15      8.19 o 
   5   8   8       15.56       21.24      9.65 o 
  -9   9   8        7.36       13.31      5.02 o 
  -8   9   8       13.69       15.26      4.98 o 
  -7   9   8      377.48      334.69     16.21 o 
  -6   9   8      239.03      212.54     19.46 o 
  -5   9   8       41.19       52.02      5.85 o 
  -4   9   8       66.99       65.60      6.34 o 
  -3   9   8        4.44        4.72      2.97 o 
  -2   9   8      151.55      170.62      8.12 o 
  -1   9   8      601.81      569.37     12.86 o 
   0   9   8     1676.96     1610.31     50.24 o 
   1   9   8      727.49      697.03     22.44 o 
   2   9   8       33.34       39.94      7.95 o 
   3   9   8        2.92       -3.17      5.20 o 
   4   9   8        4.80        2.38      6.14 o 
  -9  10   8        5.47        6.41      4.78 o 
  -8  10   8      147.68      169.19     11.17 o 
  -7  10   8      163.53      166.50     10.78 o 
  -6  10   8       80.01       98.45      7.99 o 
  -5  10   8       25.64       37.33      5.17 o 
  -4  10   8       23.37       28.14      4.69 o 
  -3  10   8        0.00       -3.06      3.43 o 
  -2  10   8      111.09       95.60      6.06 o 
  -1  10   8       12.76       14.28      3.82 o 
   0  10   8      157.25      138.79      8.76 o 
   1  10   8       18.36       14.28     14.72 o 
   2  10   8        5.59        4.09      4.23 o 
   3  10   8        5.18       13.23      6.73 o 
   4  10   8        6.43       13.85     11.35 o 
  -9  11   8       29.93       32.55      6.51 o 
  -8  11   8       62.02       75.91     10.44 o 
  -7  11   8       40.55       52.58      6.71 o 
  -6  11   8        5.31       19.89      7.32 o 
  -5  11   8      362.69      304.55     13.49 o 
  -4  11   8        5.20       11.42      3.67 o 
  -3  11   8      599.07      563.92     23.25 o 
  -2  11   8       25.00       27.91      3.99 o 
  -1  11   8      202.86      192.83      7.66 o 
   0  11   8        1.70        5.68      3.02 o 
   1  11   8      437.72      409.22     17.06 o 
   2  11   8        0.00       -0.56      3.82 o 
   3  11   8        1.06        1.46      5.47 o 
   4  11   8       18.21       39.22      8.75 o 
  -9  12   8       35.20       47.13      7.42 o 
  -8  12   8      111.92      119.93     13.74 o 
  -7  12   8      241.28      231.99     12.55 o 
  -6  12   8      236.77      216.27     15.16 o 
  -5  12   8      144.98      160.46      9.54 o 
  -4  12   8     1586.97     1376.93     27.69 o 
  -3  12   8      106.03       98.94      7.36 o 
  -2  12   8      461.77      472.77     11.79 o 
  -1  12   8      662.42      584.15     13.37 o 
   0  12   8       79.37       82.53      6.16 o 
   1  12   8       26.00       31.02      6.35 o 
   2  12   8       13.60        7.04      4.13 o 
   3  12   8        1.02        4.53      6.00 o 
   4  12   8       39.12       30.06      7.62 o 
  -9  13   8       55.75       58.88     11.50 o 
  -8  13   8       59.25       52.08      7.34 o 
  -7  13   8       50.57       66.07      7.51 o 
  -6  13   8       37.09       43.50      6.02 o 
  -5  13   8      167.87      179.66     10.22 o 
  -4  13   8       81.15       95.61      7.42 o 
  -3  13   8      240.61      244.02     10.07 o 
  -2  13   8      272.47      253.49     10.90 o 
  -1  13   8       15.93       18.22      3.67 o 
   0  13   8      116.05      117.24      8.09 o 
   1  13   8       35.10       33.59      5.35 o 
   2  13   8        0.02        9.56      4.89 o 
   3  13   8       39.13       35.46      7.97 o 
   4  13   8        0.43        5.16     11.35 o 
  -9  14   8        1.24       10.79      5.51 o 
  -8  14   8        1.32        4.58      4.48 o 
  -7  14   8      103.84       81.13      8.17 o 
  -6  14   8       89.39       94.29      8.32 o 
  -5  14   8      302.10      231.75     12.10 o 
  -4  14   8        0.97        0.84      3.10 o 
  -3  14   8        3.24        6.53      3.62 o 
  -2  14   8       27.70       31.56      4.36 o 
  -1  14   8        4.72        2.20      2.74 o 
   0  14   8        4.44        4.44      3.41 o 
   1  14   8        1.95        1.72      4.30 o 
   2  14   8        0.00        4.81      4.58 o 
   3  14   8        0.60        0.59      5.13 o 
   4  14   8        4.14        6.47      6.08 o 
  -9  15   8       16.96       25.24      8.08 o 
  -8  15   8       27.38       27.53      5.98 o 
  -7  15   8      416.65      398.45     15.20 o 
  -6  15   8       41.02       53.15      6.72 o 
  -5  15   8       12.91       25.64      4.92 o 
  -4  15   8        1.86        6.16      3.60 o 
  -3  15   8      377.32      375.73     15.83 o 
  -2  15   8      130.73      145.12      7.52 o 
  -1  15   8       50.78       42.89      4.81 o 
   0  15   8       63.13       67.79      6.81 o 
   1  15   8       64.66       73.11      7.28 o 
   2  15   8        0.06        3.60      3.56 o 
   3  15   8       20.98       20.62      7.21 o 
   4  15   8       11.55       24.88      7.77 o 
  -9  16   8        7.49       20.95      7.86 o 
  -8  16   8        2.38       11.42      4.84 o 
  -7  16   8       21.47       23.29      5.48 o 
  -6  16   8        7.75       12.30      4.51 o 
  -5  16   8       42.57       38.59      5.78 o 
  -4  16   8     1020.28      896.24     21.78 o 
  -3  16   8       48.21       62.65      6.84 o 
  -2  16   8     1087.58      996.90     19.25 o 
  -1  16   8        1.02        6.32      2.98 o 
   0  16   8      182.73      174.66     16.82 o 
   1  16   8        0.00        2.78      5.24 o 
   2  16   8       21.84       29.07      5.17 o 
   3  16   8       52.64       39.10      8.63 o 
   4  16   8        1.42       16.37      6.73 o 
  -9  17   8       46.72       71.64     16.71 o 
  -8  17   8        4.02        8.44      5.15 o 
  -7  17   8        1.72        8.30      4.58 o 
  -6  17   8        2.25        3.88      4.00 o 
  -5  17   8        4.37        4.99      3.75 o 
  -4  17   8      229.13      186.82     18.65 o 
  -3  17   8      509.65      504.22     26.44 o 
  -2  17   8      234.30      243.17     11.45 o 
  -1  17   8      642.90      569.74     13.98 o 
   0  17   8       22.91       28.38      5.16 o 
   1  17   8      161.65      180.45     13.83 o 
   2  17   8       52.72       69.47      7.55 o 
   3  17   8       83.45      106.42     17.04 o 
   4  17   8        4.39       11.95      6.23 o 
  -8  18   8        9.74       24.71      5.92 o 
  -7  18   8       75.59       99.73      9.32 o 
  -6  18   8       61.78       86.07      8.63 o 
  -5  18   8      118.78      134.48     11.52 o 
  -4  18   8       73.66       74.05      7.46 o 
  -3  18   8        6.93        3.01      3.85 o 
  -2  18   8      186.94      195.58     10.72 o 
  -1  18   8        1.17        4.86      3.28 o 
   0  18   8       18.13       15.93      4.61 o 
   1  18   8        2.35        5.35      3.92 o 
   2  18   8       20.61       16.99      4.94 o 
   3  18   8       11.64       26.40      9.90 o 
  -8  19   8       11.89       12.46      5.26 o 
  -7  19   8       13.51       19.15      5.33 o 
  -6  19   8      215.59      195.35     12.05 o 
  -5  19   8        5.05       11.23      4.40 o 
  -4  19   8       27.98       23.40      5.21 o 
  -3  19   8      413.15      412.07     17.77 o 
  -2  19   8      190.54      203.18     13.34 o 
  -1  19   8      508.35      506.81     13.46 o 
   0  19   8        0.73        0.93      5.26 o 
   1  19   8        0.27       -0.65      4.03 o 
   2  19   8      107.30      113.87     11.56 o 
   3  19   8      223.41      231.06     16.35 o 
  -8  20   8        8.46       21.35      5.76 o 
  -7  20   8       52.84       50.33      8.16 o 
  -6  20   8        0.11       13.45      4.78 o 
  -5  20   8       80.62       87.61      8.45 o 
  -4  20   8       27.81       33.44      5.65 o 
  -3  20   8        0.01        4.86      3.87 o 
  -2  20   8      520.61      466.15     12.79 o 
  -1  20   8      516.81      471.80     16.13 o 
   0  20   8       71.42       71.37      7.68 o 
   1  20   8        3.91        4.32      4.13 o 
   2  20   8       29.59       36.59      6.14 o 
   3  20   8       23.13       42.19      8.29 o 
  -8  21   8        3.48        5.63      4.68 o 
  -7  21   8       22.86       38.01      6.81 o 
  -6  21   8       33.97       41.60      6.74 o 
  -5  21   8       42.61       47.72      7.11 o 
  -4  21   8      261.22      247.64     12.43 o 
  -3  21   8      104.46       98.29      8.47 o 
  -2  21   8       75.15       72.72      7.69 o 
  -1  21   8      142.75      184.15     15.79 o 
   0  21   8       37.16       58.15      6.95 o 
   1  21   8        6.51        5.43      8.09 o 
   2  21   8      119.97      122.83     10.28 o 
   3  21   8       14.54       15.55     12.71 o 
  -8  22   8       16.55       33.00      7.03 o 
  -7  22   8       16.75       22.77      5.87 o 
  -6  22   8        0.30        0.30      4.12 o 
  -5  22   8       17.79        9.90      5.06 o 
  -4  22   8       35.12       42.54      7.61 o 
  -3  22   8        0.59        2.09      6.03 o 
  -2  22   8      101.18      114.57      9.30 o 
  -1  22   8       25.19       28.42      4.77 o 
   0  22   8      199.15      193.43     11.71 o 
   1  22   8       60.81       99.38     16.04 o 
   2  22   8        0.03        3.20      5.37 o 
  -7  23   8       31.82       40.38      7.09 o 
  -6  23   8       28.70       37.97      6.93 o 
  -5  23   8       30.14       30.09      6.29 o 
  -4  23   8       31.01       50.64      6.99 o 
  -3  23   8        0.27        4.29      4.20 o 
  -2  23   8        6.90        6.01      4.48 o 
  -1  23   8       39.82       39.16      8.10 o 
   0  23   8      121.74      131.17     12.50 o 
   1  23   8      169.74      187.87     12.19 o 
   2  23   8      142.28      168.41     12.11 o 
  -7  24   8        0.08        2.80      6.51 o 
  -6  24   8        0.00        3.96      4.59 o 
  -5  24   8        1.42        5.40      4.70 o 
  -4  24   8        1.53        1.35      3.97 o 
  -3  24   8        6.62        9.70      4.75 o 
  -2  24   8        8.54       12.16      6.23 o 
  -1  24   8        1.17        2.92      5.08 o 
   0  24   8       12.30       17.40      5.39 o 
   1  24   8        0.54       -0.05      5.86 o 
   2  24   8       90.19       97.51      9.47 o 
  -7  25   8        7.64       27.32      7.55 o 
  -6  25   8        6.83       20.40      7.25 o 
  -5  25   8       11.96       20.15      5.83 o 
  -4  25   8        5.23        7.88      4.58 o 
  -3  25   8        4.69        5.68      5.19 o 
  -2  25   8        0.96        1.52      4.83 o 
  -1  25   8       28.79       42.69      8.48 o 
   0  25   8       71.33       71.91     14.53 o 
   1  25   8      100.98      109.27     10.29 o 
   2  25   8        9.59        2.31      4.79 o 
  -6  26   8        3.41        0.32      5.65 o 
  -5  26   8        0.03        1.84      5.99 o 
  -4  26   8        1.42       17.88      6.55 o 
  -3  26   8        7.72       -2.87      4.56 o 
  -2  26   8       28.64       34.93      7.97 o 
  -1  26   8        0.23       -0.45      5.34 o 
   0  26   8        0.05        5.11      5.98 o 
   1  26   8       87.13       99.77     29.43 o 
  -6  27   8        6.09       10.93      6.85 o 
  -5  27   8       46.56       68.09     10.50 o 
  -4  27   8        5.76        4.62      6.53 o 
  -3  27   8       15.54       23.13      7.21 o 
  -2  27   8        0.16        1.71      5.97 o 
  -1  27   8        0.31       -1.45      5.37 o 
   0  27   8        0.63        3.80      6.07 o 
   1  27   8       39.34       33.08      8.16 o 
  -5  28   8       18.89       18.94      7.04 o 
  -4  28   8       25.06       51.34      9.09 o 
  -3  28   8        0.67       12.93      6.10 o 
  -2  28   8        2.87        5.76      8.36 o 
  -1  28   8        7.78       20.26      7.09 o 
   0  28   8        2.37       -0.39      8.61 o 
  -5  29   8       60.34       52.45     14.92 o 
  -4  29   8       31.90       27.65      8.39 o 
  -3  29   8        6.42        8.49      5.42 o 
  -2  29   8       22.61       21.18      7.60 o 
  -1  29   8        8.70       18.83      7.26 o 
   0  29   8        4.83       19.78      6.95 o 
  -4  30   8        0.24        4.33      5.80 o 
  -3  30   8       15.84       20.37      7.78 o 
  -2  30   8        9.64        9.12      5.72 o 
  -1  30   8        3.28        2.45     13.76 o 
  -9   0   9        1.37       11.26      8.97 o 
  -7   0   9       15.46        9.11      7.89 o 
  -5   0   9      608.99      582.67     30.13 o 
  -3   0   9      647.32      594.33     20.20 o 
  -1   0   9       97.39      100.56     10.15 o 
   1   0   9        6.03       -0.57      6.67 o 
   3   0   9        2.02       -2.73      7.42 o 
  -9   1   9       28.54       26.24      6.82 o 
  -8   1   9       35.16       37.32      7.99 o 
  -7   1   9        3.42       -0.09      4.72 o 
  -6   1   9        8.29        5.95      5.20 o 
  -5   1   9      618.95      559.32     27.60 o 
  -4   1   9       60.82       86.60      7.48 o 
  -3   1   9     1497.64     1410.09     25.11 o 
  -2   1   9      324.86      303.31      9.96 o 
  -1   1   9       89.75       87.27      7.55 o 
   0   1   9       63.53       66.24      6.16 o 
   1   1   9        4.52       -2.78      5.94 o 
   2   1   9       86.52       76.89     16.70 o 
   3   1   9       25.98       23.25      7.30 o 
   4   1   9        5.15        7.79      7.64 o 
  -9   2   9       13.75       18.09      5.47 o 
  -8   2   9      102.30      113.45     12.24 o 
  -7   2   9       12.68       11.06      5.40 o 
  -6   2   9      298.16      266.45     14.22 o 
  -5   2   9        0.09        4.68      5.49 o 
  -4   2   9      276.78      280.07     11.08 o 
  -3   2   9      763.70      663.81     16.04 o 
  -2   2   9      103.91      127.05      7.64 o 
  -1   2   9       25.03       26.73      4.69 o 
   0   2   9       35.97       33.74      4.77 o 
   1   2   9       78.46      102.91     11.72 o 
   2   2   9        0.01       -1.21      5.32 o 
   3   2   9        0.06        0.07     13.22 o 
   4   2   9       78.53       92.67     12.73 o 
  -9   3   9      127.99      118.26      9.89 o 
  -8   3   9       91.77      119.25      9.49 o 
  -7   3   9       54.66       59.90     11.07 o 
  -6   3   9      263.12      251.35     15.05 o 
  -5   3   9        1.43       -1.59      3.87 o 
  -4   3   9      156.61      160.21     12.68 o 
  -3   3   9       64.42       63.75      5.92 o 
  -2   3   9      467.96      399.83     11.50 o 
  -1   3   9       17.17       22.76      4.14 o 
   0   3   9        2.53        8.72      3.68 o 
   1   3   9       93.98      101.74     18.08 o 
   2   3   9       16.98       25.42      6.99 o 
   3   3   9        2.15       -2.31      5.58 o 
   4   3   9        6.86       11.17      7.16 o 
  -9   4   9       26.48       19.50      5.42 o 
  -8   4   9       13.06       18.50      5.00 o 
  -7   4   9       12.53       23.26     15.53 o 
  -6   4   9        6.54       10.50      9.47 o 
  -5   4   9       23.67       17.51      7.59 o 
  -4   4   9      204.63      216.25     14.23 o 
  -3   4   9        3.65       -7.31      3.66 o 
  -2   4   9      450.62      411.46     11.67 o 
  -1   4   9        0.00       -3.05      2.79 o 
   0   4   9      237.33      234.95      9.26 o 
   1   4   9      157.26      131.09     12.86 o 
   2   4   9        3.09        2.70      5.01 o 
   3   4   9       48.65       37.66      8.93 o 
   4   4   9       11.35       26.33      8.39 o 
  -9   5   9       37.00       37.51      6.59 o 
  -8   5   9       10.32        5.79      4.43 o 
  -7   5   9       38.38       44.20      8.07 o 
  -6   5   9       48.82       44.80      7.86 o 
  -5   5   9      106.39       99.78     10.47 o 
  -4   5   9       29.30       30.74      6.73 o 
  -3   5   9       31.53       31.23      8.23 o 
  -2   5   9        4.04        9.38      4.84 o 
  -1   5   9       48.74       51.05      5.29 o 
   0   5   9       79.34       77.66      9.02 o 
   1   5   9       41.84       34.47      6.40 o 
   2   5   9       41.29       26.10      7.38 o 
   3   5   9       58.24       57.17     12.41 o 
   4   5   9        8.10        8.00      7.00 o 
  -9   6   9        1.85       10.55      6.72 o 
  -8   6   9      261.22      232.42     11.99 o 
  -7   6   9       86.19       80.07      9.16 o 
  -6   6   9       40.88       40.53      5.86 o 
  -5   6   9        0.29       -6.31      3.63 o 
  -4   6   9      367.81      305.92     14.99 o 
  -3   6   9      565.58      509.48     15.07 o 
  -2   6   9        1.42       12.95      3.98 o 
  -1   6   9      764.92      635.37     15.05 o 
   0   6   9       33.45       41.73      5.07 o 
   1   6   9       42.16       46.98      6.41 o 
   2   6   9       26.17       31.06      7.87 o 
   3   6   9        0.01       -2.75      6.01 o 
   4   6   9       12.10       19.48      7.31 o 
  -9   7   9        1.34        5.28      4.58 o 
  -8   7   9        0.76        3.97      4.17 o 
  -7   7   9       35.76       32.36      5.79 o 
  -6   7   9        2.94       -0.60      3.37 o 
  -5   7   9       17.05        7.60      5.22 o 
  -4   7   9      102.18      107.66     16.97 o 
  -3   7   9      137.78      174.41     10.00 o 
  -2   7   9      106.94       87.94      7.58 o 
  -1   7   9        1.95        4.72      3.81 o 
   0   7   9       21.08       34.24      5.46 o 
   1   7   9      312.91      283.84     13.71 o 
   2   7   9        9.21        6.36      5.59 o 
   3   7   9       55.43       51.11      9.37 o 
   4   7   9       10.46       17.33     10.92 o 
  -9   8   9       13.59       14.93      5.52 o 
  -8   8   9        9.00        9.50      5.98 o 
  -7   8   9        0.51        9.49      4.43 o 
  -6   8   9       38.19       34.46      5.40 o 
  -5   8   9       27.14       30.14      6.93 o 
  -4   8   9        0.45        6.84      4.91 o 
  -3   8   9      153.75      139.34      9.12 o 
  -2   8   9      102.24       97.09     10.34 o 
  -1   8   9      215.36      200.32     10.29 o 
   0   8   9       48.75       39.77      7.57 o 
   1   8   9      295.46      274.64     18.54 o 
   2   8   9        0.78        5.95      5.44 o 
   3   8   9      171.32      191.53     21.38 o 
   4   8   9        8.47       13.67      6.63 o 
  -9   9   9       13.88       14.13      5.44 o 
  -8   9   9        0.18        2.58      4.41 o 
  -7   9   9       71.62       75.19      7.72 o 
  -6   9   9      301.05      304.03     12.32 o 
  -5   9   9        1.10        4.67      5.39 o 
  -4   9   9      284.47      261.92     13.92 o 
  -3   9   9      246.05      216.48     13.31 o 
  -2   9   9       47.18       43.50      6.77 o 
  -1   9   9      349.87      290.04     11.38 o 
   0   9   9       46.67       50.02      7.94 o 
   1   9   9       55.25       50.49      6.72 o 
   2   9   9       14.48       18.50      6.52 o 
   3   9   9        1.27        2.31      5.95 o 
  -9  10   9        2.36        7.15      7.60 o 
  -8  10   9        0.82       -0.47      4.26 o 
  -7  10   9        3.22        8.32      4.22 o 
  -6  10   9      394.33      376.53     13.87 o 
  -5  10   9      380.53      311.98     11.95 o 
  -4  10   9       49.16       69.26      9.24 o 
  -3  10   9       13.29       11.61      5.24 o 
  -2  10   9        2.78        0.51      3.45 o 
  -1  10   9      246.96      219.70     10.38 o 
   0  10   9      478.57      413.41     27.24 o 
   1  10   9       31.06       40.07      6.31 o 
   2  10   9       26.89       14.96      6.35 o 
   3  10   9        2.73        6.45      6.40 o 
  -9  11   9       36.18       47.33     13.22 o 
  -8  11   9        7.13       11.46      4.85 o 
  -7  11   9        6.31        9.98      4.62 o 
  -6  11   9      141.40      169.49     10.56 o 
  -5  11   9       64.18       55.82      6.43 o 
  -4  11   9      350.87      292.60     11.31 o 
  -3  11   9      154.38      146.22     12.25 o 
  -2  11   9       32.34       32.40      6.77 o 
  -1  11   9        9.65        5.58      4.04 o 
   0  11   9      317.86      314.43     15.54 o 
   1  11   9       17.86       21.53      5.41 o 
   2  11   9       53.09       64.21     19.66 o 
   3  11   9        9.52       17.61      6.79 o 
  -9  12   9        0.07        3.56      4.66 o 
  -8  12   9        2.24        2.17      5.07 o 
  -7  12   9        5.63        5.56      4.74 o 
  -6  12   9      169.32      199.45     22.99 o 
  -5  12   9       26.13       36.94      8.74 o 
  -4  12   9        4.91        8.82      3.95 o 
  -3  12   9        8.99        5.23      5.09 o 
  -2  12   9        4.15        3.34      6.10 o 
  -1  12   9       57.44       69.61      9.16 o 
   0  12   9        1.63        6.88      4.86 o 
   1  12   9        5.06        8.97      5.68 o 
   2  12   9        6.75        6.82      8.55 o 
   3  12   9       34.79       44.97     16.59 o 
  -9  13   9        1.92        6.66      4.85 o 
  -8  13   9        2.29        8.00      4.91 o 
  -7  13   9        1.21        7.75      4.56 o 
  -6  13   9       72.63       72.65     12.73 o 
  -5  13   9        0.40        2.44      3.73 o 
  -4  13   9       22.36       19.01      4.69 o 
  -3  13   9      151.96      155.33     11.66 o 
  -2  13   9       28.71       35.33      5.53 o 
  -1  13   9      151.62      176.46     10.43 o 
   0  13   9        2.33        9.53      5.63 o 
   1  13   9      142.97      127.67     12.22 o 
   2  13   9        4.91        0.14      5.35 o 
   3  13   9        8.43       12.63      6.74 o 
  -9  14   9       27.81       40.26      7.29 o 
  -8  14   9        2.08        8.59      5.09 o 
  -7  14   9        0.03        0.73      3.86 o 
  -6  14   9       18.48       18.69      4.97 o 
  -5  14   9       96.87      106.84      8.73 o 
  -4  14   9       21.42       24.42      6.22 o 
  -3  14   9        3.03        4.23      3.76 o 
  -2  14   9      326.90      326.65     14.92 o 
  -1  14   9      240.23      264.57     11.24 o 
   0  14   9      231.18      250.89     15.01 o 
   1  14   9       11.13       24.77      7.00 o 
   2  14   9        2.43        8.23      6.25 o 
   3  14   9        0.14        5.80      7.91 o 
  -8  15   9        3.50        6.37      4.97 o 
  -7  15   9        0.19       -2.03      3.92 o 
  -6  15   9        1.32        7.77      4.30 o 
  -5  15   9       89.47       93.77      9.75 o 
  -4  15   9      126.37      138.65      9.45 o 
  -3  15   9      599.09      536.53     16.20 o 
  -2  15   9       64.56       57.98      5.50 o 
  -1  15   9      116.57      137.38      9.56 o 
   0  15   9       15.68       23.16      6.52 o 
   1  15   9        0.04       -2.33      4.96 o 
   2  15   9        2.27        4.24      5.60 o 
   3  15   9        7.30       17.70     11.66 o 
  -8  16   9        0.04        6.61      5.29 o 
  -7  16   9       44.19       38.02      6.40 o 
  -6  16   9       64.99       57.78      7.50 o 
  -5  16   9       17.99       14.05      4.83 o 
  -4  16   9       45.23       46.29      9.57 o 
  -3  16   9      183.47      172.95     15.01 o 
  -2  16   9      135.50      161.91     11.74 o 
  -1  16   9       10.57       10.81      4.30 o 
   0  16   9       34.20       53.40     18.90 o 
   1  16   9      135.62      137.97     13.23 o 
   2  16   9        7.13        4.66      8.11 o 
   3  16   9       70.90       92.43     12.00 o 
  -8  17   9        0.08        0.90      4.66 o 
  -7  17   9       43.10       55.58      9.08 o 
  -6  17   9        0.44        1.10      6.30 o 
  -5  17   9      357.36      323.69     13.12 o 
  -4  17   9       39.72       46.23      6.24 o 
  -3  17   9      918.91      819.36     21.24 o 
  -2  17   9       14.40       17.69      4.53 o 
  -1  17   9        9.80       12.39      5.07 o 
   0  17   9        1.65       -0.57      5.38 o 
   1  17   9       25.81       48.31     12.46 o 
   2  17   9      111.05       98.12     11.71 o 
  -8  18   9       17.92       19.97      5.95 o 
  -7  18   9        0.00        0.25      4.19 o 
  -6  18   9       51.07       65.31      8.32 o 
  -5  18   9      134.65      111.37     11.99 o 
  -4  18   9      217.81      193.24     10.90 o 
  -3  18   9       99.33       90.17      9.59 o 
  -2  18   9      381.63      363.39     13.56 o 
  -1  18   9       11.39       12.88      4.28 o 
   0  18   9       25.42       31.26     13.07 o 
   1  18   9        0.45       10.56      6.67 o 
   2  18   9        4.54        8.17     16.28 o 
  -8  19   9        2.84        9.28      5.25 o 
  -7  19   9       50.47       63.71      7.99 o 
  -6  19   9        8.10       15.26      5.43 o 
  -5  19   9       14.86       17.13      8.59 o 
  -4  19   9       28.86       38.68      6.26 o 
  -3  19   9       85.20       89.57      8.35 o 
  -2  19   9       86.05      105.81      8.91 o 
  -1  19   9       89.42       95.17     10.52 o 
   0  19   9       71.54       84.01     10.75 o 
   1  19   9        2.87        3.01      6.14 o 
   2  19   9       40.83       63.48     10.29 o 
  -7  20   9        4.08        3.24      5.86 o 
  -6  20   9       51.56       74.25      8.53 o 
  -5  20   9       40.39       33.84      6.23 o 
  -4  20   9       38.29       37.58      6.38 o 
  -3  20   9      140.11      123.15      9.70 o 
  -2  20   9        0.75        1.71      4.10 o 
  -1  20   9        1.70        2.47      4.46 o 
   0  20   9      160.86      168.13     19.19 o 
   1  20   9        4.34        7.52      6.85 o 
   2  20   9       10.59       47.72      9.11 o 
  -7  21   9        0.06        2.30      4.68 o 
  -6  21   9        7.52       11.29      6.05 o 
  -5  21   9        1.75       15.38      5.23 o 
  -4  21   9      102.63      101.84     14.98 o 
  -3  21   9        0.70        6.64      4.66 o 
  -2  21   9       85.85       91.86      8.80 o 
  -1  21   9      107.96      115.88     11.44 o 
   0  21   9      138.17      151.18     18.26 o 
   1  21   9        4.98        8.56      7.00 o 
  -7  22   9       38.82       38.97      7.10 o 
  -6  22   9        9.16        7.27      5.20 o 
  -5  22   9      307.48      311.93     14.33 o 
  -4  22   9        0.19        2.36      4.28 o 
  -3  22   9       91.87      101.90      9.28 o 
  -2  22   9        0.70        3.18      4.42 o 
  -1  22   9        4.76        4.58      4.55 o 
   0  22   9       39.58       55.27      7.70 o 
   1  22   9       27.10       17.41      9.49 o 
  -6  23   9       96.86       94.25      9.79 o 
  -5  23   9        0.06        8.75      5.22 o 
  -4  23   9       96.08      130.02     11.02 o 
  -3  23   9        7.26        9.59      4.88 o 
  -2  23   9        8.01       14.42      5.34 o 
  -1  23   9       89.88      109.42      9.79 o 
   0  23   9       25.75       24.61      6.38 o 
   1  23   9        0.01        9.42      5.13 o 
  -6  24   9        0.99        4.65      4.44 o 
  -5  24   9        4.74        6.69      7.41 o 
  -4  24   9       11.25       12.42      5.21 o 
  -3  24   9       15.36       19.92      5.99 o 
  -2  24   9       46.63       54.23      7.73 o 
  -1  24   9        0.69        7.14      4.92 o 
   0  24   9       88.76       83.97      9.01 o 
  -6  25   9        0.61        2.79      4.90 o 
  -5  25   9        7.93       11.12      5.26 o 
  -4  25   9        2.48       17.09      5.62 o 
  -3  25   9        1.70        2.86      4.83 o 
  -2  25   9        5.16       -0.67      5.47 o 
  -1  25   9       17.57       13.76      6.81 o 
   0  25   9        4.50        2.82      4.90 o 
  -5  26   9       31.95       27.32      6.67 o 
  -4  26   9       23.06       29.03     10.42 o 
  -3  26   9        0.07        2.88      5.64 o 
  -2  26   9        9.66       12.20      6.32 o 
  -1  26   9        2.50       11.77      6.66 o 
  -4  27   9        8.21        7.73      6.09 o 
  -3  27   9        3.88       -1.66      5.39 o 
  -2  27   9       14.78       13.11      6.71 o 
  -1  27   9        0.72        3.63      5.88 o 
  -3  28   9       29.10       56.32     11.78 o 
  -2  28   9       10.01       16.40      6.70 o 
  -8   0  10       39.63       29.99     10.80 o 
  -6   0  10       21.20       25.79     10.04 o 
  -4   0  10      337.20      255.34     20.16 o 
  -2   0  10      325.14      284.24     14.44 o 
   0   0  10      433.96      470.80     19.27 o 
   2   0  10       17.60       20.98     10.94 o 
  -9   1  10       36.42       29.92      7.58 o 
  -8   1  10        1.14        4.71      5.83 o 
  -7   1  10       30.87       18.36      6.57 o 
  -6   1  10        3.51        3.08      4.88 o 
  -5   1  10      121.23      126.95     12.33 o 
  -4   1  10       88.90       81.39     14.63 o 
  -3   1  10        0.04        5.59      3.32 o 
  -2   1  10       64.39       79.09      6.80 o 
  -1   1  10       95.43       97.17     11.35 o 
   0   1  10        7.99       17.71      5.50 o 
   1   1  10        0.01        0.53      6.15 o 
   2   1  10       15.07        7.09      6.70 o 
   3   1  10       36.50       64.71     10.77 o 
  -9   2  10        0.85        4.67      8.39 o 
  -8   2  10        0.05        9.28     10.29 o 
  -7   2  10        0.83        1.24      9.04 o 
  -6   2  10        1.83        1.13      8.32 o 
  -5   2  10        0.82        7.37      5.41 o 
  -4   2  10       47.76       56.03      8.54 o 
  -3   2  10      278.62      250.17      9.52 o 
  -2   2  10        4.68       12.93      3.95 o 
  -1   2  10      368.49      349.51     13.61 o 
   0   2  10      135.12      135.84     10.58 o 
   1   2  10       22.96       11.25      7.12 o 
   2   2  10        2.49       13.63      7.05 o 
   3   2  10       28.91       39.50      9.36 o 
  -9   3  10        3.36       13.53      6.85 o 
  -8   3  10        1.53        5.49      5.16 o 
  -7   3  10       23.68       20.56      6.73 o 
  -6   3  10        1.29        6.71      5.34 o 
  -5   3  10      136.50      121.03     12.22 o 
  -4   3  10        4.27        5.27      5.20 o 
  -3   3  10       87.94      111.84      7.65 o 
  -2   3  10      174.48      171.52     10.71 o 
  -1   3  10      107.02       90.60      7.19 o 
   0   3  10        0.15        9.21      4.77 o 
   1   3  10       92.73       89.12     11.60 o 
   2   3  10       41.87       42.96      8.79 o 
   3   3  10        3.58       18.89      7.27 o 
  -9   4  10        2.49        9.37      6.28 o 
  -8   4  10      101.28      105.98     24.01 o 
  -7   4  10       29.24       25.27      6.89 o 
  -6   4  10       42.04       33.03      7.26 o 
  -5   4  10        0.13        4.66      5.48 o 
  -4   4  10       51.26       34.94      7.29 o 
  -3   4  10        2.18        5.01      3.57 o 
  -2   4  10        7.73        5.15      3.50 o 
  -1   4  10        7.77       17.52      4.20 o 
   0   4  10        1.83        9.60      4.57 o 
   1   4  10       13.25       11.27      6.06 o 
   2   4  10        4.30       14.60      7.04 o 
   3   4  10        2.38       10.82      6.30 o 
  -9   5  10        1.00       11.03      8.54 o 
  -8   5  10        0.98        0.78      5.87 o 
  -7   5  10       88.20       93.88     14.74 o 
  -6   5  10        2.79       -4.65      4.36 o 
  -5   5  10       67.20       77.10     11.01 o 
  -4   5  10       32.16       27.36      6.71 o 
  -3   5  10       41.49       37.64      7.59 o 
  -2   5  10       26.54       26.51      6.64 o 
  -1   5  10      202.77      200.23      9.91 o 
   0   5  10      265.81      234.75     12.44 o 
   1   5  10       41.85       40.42      8.59 o 
   2   5  10       21.13       36.60      8.60 o 
   3   5  10        2.73       11.85      6.78 o 
  -9   6  10       37.97       59.77     13.83 o 
  -8   6  10        9.08        4.65      5.73 o 
  -7   6  10       42.24       47.82      8.93 o 
  -6   6  10        7.10       12.12      5.98 o 
  -5   6  10      196.94      196.77     27.87 o 
  -4   6  10       15.00       10.58      5.78 o 
  -3   6  10        0.47        2.22      4.82 o 
  -2   6  10      349.18      349.17     13.58 o 
  -1   6  10       25.20       30.82      4.93 o 
   0   6  10      207.31      208.03     21.14 o 
   1   6  10        1.48       -5.17      4.93 o 
   2   6  10       43.96       43.78      8.65 o 
  -9   7  10       14.30       25.46      7.36 o 
  -8   7  10       16.84       34.96      8.53 o 
  -7   7  10      122.36      123.15     12.79 o 
  -6   7  10       87.67       81.58     12.27 o 
  -5   7  10       12.38       12.13      6.07 o 
  -4   7  10      156.04      162.73     13.61 o 
  -3   7  10       59.04       58.29      8.62 o 
  -2   7  10      522.59      459.21     15.06 o 
  -1   7  10      117.69      110.07     11.20 o 
   0   7  10       11.78       19.79      5.39 o 
   1   7  10       67.91       57.92      9.81 o 
   2   7  10       42.75       31.99     10.85 o 
  -9   8  10        1.86        2.73      5.70 o 
  -8   8  10        6.68       -1.81      5.06 o 
  -7   8  10       31.38       28.67     10.76 o 
  -6   8  10       42.63       49.93      8.95 o 
  -5   8  10       61.86       44.41      8.27 o 
  -4   8  10        7.70       15.98      6.94 o 
  -3   8  10      107.13      114.53     11.81 o 
  -2   8  10        1.93        3.86      4.26 o 
  -1   8  10       98.97       96.58      7.37 o 
   0   8  10      178.06      163.64     11.47 o 
   1   8  10        0.00       10.11      6.11 o 
   2   8  10        0.04       -5.17      4.89 o 
  -8   9  10        0.80        0.03      5.45 o 
  -7   9  10      104.67      102.18     12.01 o 
  -6   9  10        0.02        0.53      5.63 o 
  -5   9  10        0.23       -1.14      4.95 o 
  -4   9  10       55.89       66.79     16.00 o 
  -3   9  10      202.03      208.02     14.81 o 
  -2   9  10       38.88       36.18      6.02 o 
  -1   9  10        4.21        7.43      5.43 o 
   0   9  10      239.23      215.78     12.74 o 
   1   9  10       16.09       14.48      6.58 o 
   2   9  10       16.75       23.04      7.18 o 
  -8  10  10        6.76       18.36      6.91 o 
  -7  10  10       33.09       43.90      8.03 o 
  -6  10  10        1.51        8.98      5.91 o 
  -5  10  10        0.01        0.11      4.43 o 
  -4  10  10        2.77        4.96      5.65 o 
  -3  10  10        0.33       -4.58      5.06 o 
  -2  10  10       57.44       78.76      8.09 o 
  -1  10  10       11.18       13.95      6.95 o 
   0  10  10        1.23        8.32      4.80 o 
   1  10  10       66.95       62.88      9.90 o 
   2  10  10       20.44       56.50     10.11 o 
  -8  11  10        2.63        3.09      9.42 o 
  -7  11  10       16.82       28.44      7.49 o 
  -6  11  10        1.78        0.11      5.05 o 
  -5  11  10        6.49       28.75      7.08 o 
  -4  11  10        8.01        7.31      5.37 o 
  -3  11  10      102.10      125.82     12.16 o 
  -2  11  10      111.13      122.15     14.27 o 
  -1  11  10       11.86        7.56      6.37 o 
   0  11  10        1.75        1.93      4.36 o 
   1  11  10        0.99        6.09      5.70 o 
   2  11  10        1.63       14.45      6.33 o 
  -8  12  10        3.08       -3.94      4.21 o 
  -7  12  10        2.91        7.17      5.45 o 
  -6  12  10        5.85        6.74      5.84 o 
  -5  12  10      241.01      213.27     20.43 o 
  -4  12  10        0.08       -2.07      5.28 o 
  -3  12  10        2.22       13.37      6.19 o 
  -2  12  10       98.27       97.21     18.55 o 
  -1  12  10       54.02       74.59      9.84 o 
   0  12  10        5.95        4.19      5.42 o 
   1  12  10        3.37        5.99      4.78 o 
   2  12  10        2.74       11.54      5.68 o 
  -8  13  10       15.34       25.03      5.85 o 
  -7  13  10       30.81       27.72      7.55 o 
  -6  13  10       11.71        5.82      5.46 o 
  -5  13  10       66.61       71.17     17.72 o 
  -4  13  10       14.38       22.94     10.67 o 
  -3  13  10       21.87       31.31      7.28 o 
  -2  13  10        0.40       10.00      4.27 o 
  -1  13  10       51.15       52.72      8.72 o 
   0  13  10       70.19       58.21      9.23 o 
   1  13  10        6.82        8.42      4.61 o 
   2  13  10        0.41        4.82      6.56 o 
  -8  14  10        2.43        8.15      5.22 o 
  -7  14  10       96.22       84.73      8.96 o 
  -6  14  10        8.33       11.00      6.54 o 
  -5  14  10        7.61        7.14      5.91 o 
  -4  14  10       87.10       71.88     11.50 o 
  -3  14  10       25.70       17.46      6.91 o 
  -2  14  10        2.08        5.52      5.53 o 
  -1  14  10        0.04        6.31      8.14 o 
   0  14  10       75.08       87.65     15.35 o 
   1  14  10        1.61       10.95      6.91 o 
   2  14  10        4.26       -0.23      5.31 o 
  -8  15  10        6.52       15.31      5.53 o 
  -7  15  10        0.07        4.53      4.62 o 
  -6  15  10       93.40       81.37     22.42 o 
  -5  15  10       26.62       37.46      8.59 o 
  -4  15  10       24.60       28.13      7.77 o 
  -3  15  10       14.15       34.82      9.38 o 
  -2  15  10       77.56       73.27     10.13 o 
  -1  15  10       42.39       47.29      8.54 o 
   0  15  10        2.67        6.25      5.85 o 
   1  15  10       73.43       74.87     10.68 o 
  -7  16  10        9.40        8.42      6.24 o 
  -6  16  10       44.87       55.37      7.67 o 
  -5  16  10       37.82       49.78      9.31 o 
  -4  16  10      205.18      198.31     15.59 o 
  -3  16  10       12.53       17.76     15.78 o 
  -2  16  10      176.37      184.48     14.73 o 
  -1  16  10       30.97       50.33     13.38 o 
   0  16  10        8.79        7.35      6.49 o 
   1  16  10       36.55       60.04     10.20 o 
  -7  17  10        5.58       11.80      5.34 o 
  -6  17  10       12.73       12.57      5.30 o 
  -5  17  10       24.92       30.49      7.82 o 
  -4  17  10        2.65        0.42      6.49 o 
  -3  17  10      135.40      138.15     13.37 o 
  -2  17  10       29.66       39.22     13.74 o 
  -1  17  10        1.59        5.53      6.14 o 
   0  17  10       14.28       27.65      7.74 o 
   1  17  10       12.87       12.25      7.01 o 
  -7  18  10       37.54       54.44     10.04 o 
  -6  18  10       40.91       44.21      7.02 o 
  -5  18  10       12.65       15.12      5.27 o 
  -4  18  10       12.48       12.46      6.96 o 
  -3  18  10       35.51       37.22      8.36 o 
  -2  18  10        7.05        6.01      6.27 o 
  -1  18  10       48.27       47.62     12.30 o 
   0  18  10       57.21       71.90     10.52 o 
   1  18  10        0.06        3.90      6.52 o 
  -7  19  10        4.07       15.37      5.50 o 
  -6  19  10        4.25       16.12      5.61 o 
  -5  19  10        0.81        2.80      4.62 o 
  -4  19  10       13.63       18.97     13.11 o 
  -3  19  10       10.42       17.77      7.28 o 
  -2  19  10       39.04       52.56      9.29 o 
  -1  19  10       39.90       48.24      8.87 o 
   0  19  10        0.00        4.50      8.20 o 
  -6  20  10        9.01        6.41      4.89 o 
  -5  20  10       35.92       37.00      6.61 o 
  -4  20  10        1.84        7.52      5.09 o 
  -3  20  10       64.94       67.80     10.66 o 
  -2  20  10        3.07        8.21      6.62 o 
  -1  20  10        0.28        8.05      6.79 o 
   0  20  10        0.27        7.58      6.87 o 
  -6  21  10       71.63       85.21      9.17 o 
  -5  21  10        4.96        7.42      5.22 o 
  -4  21  10       99.98       98.13      9.56 o 
  -3  21  10       41.47       35.11      8.45 o 
  -2  21  10        0.10       10.44      9.90 o 
  -1  21  10       14.19       41.07     13.16 o 
   0  21  10        2.06       16.85      7.62 o 
  -6  22  10        0.51       -2.55      4.62 o 
  -5  22  10       44.88       47.09      9.51 o 
  -4  22  10        2.10        5.34      5.11 o 
  -3  22  10       25.46       22.53      7.94 o 
  -2  22  10        0.84       -3.41      8.25 o 
  -1  22  10       53.77       54.20     14.63 o 
  -5  23  10       16.19       34.97      6.92 o 
  -4  23  10        5.54        6.03      7.71 o 
  -3  23  10        6.22       19.77      5.98 o 
  -2  23  10       19.62       39.02     11.62 o 
  -1  23  10        6.58        6.99      8.43 o 
  -4  24  10       27.04       43.53     11.00 o 
  -3  24  10        4.91       14.59     10.65 o 
  -2  24  10       12.29       19.66      9.79 o 
  -7   0  11        1.60        6.10      8.11 o 
  -5   0  11       63.37       52.37     13.24 o 
  -3   0  11      148.52      133.80     16.46 o 
  -1   0  11       80.84       96.72     11.31 o 
   1   0  11       24.44       46.59     13.88 o 
  -8   1  11        0.08        4.12      5.85 o 
  -7   1  11        3.55        8.12      6.24 o 
  -6   1  11        0.71       -4.75      6.46 o 
  -5   1  11        2.21        2.36      5.85 o 
  -4   1  11       24.96       33.42      8.06 o 
  -3   1  11       91.41       92.73      7.42 o 
  -2   1  11       36.82       41.35      5.86 o 
  -1   1  11       31.99       41.74      6.25 o 
   0   1  11       36.10       43.81      8.77 o 
   1   1  11      128.73      119.29     13.54 o 
  -8   2  11        4.84       13.30      6.66 o 
  -7   2  11       19.88       25.10     12.32 o 
  -6   2  11       77.25       77.55     19.49 o 
  -5   2  11        1.22       -3.91      5.53 o 
  -4   2  11       11.64        9.53     12.19 o 
  -3   2  11       13.78       13.88      4.76 o 
  -2   2  11       12.44       12.37      4.65 o 
  -1   2  11       90.58      122.19      8.67 o 
   0   2  11       16.09       15.55      6.78 o 
   1   2  11       27.86       30.87      9.88 o 
  -8   3  11        3.18        6.11      5.77 o 
  -7   3  11       19.91       23.87     11.10 o 
  -6   3  11       19.90       21.14      7.79 o 
  -5   3  11       20.07       15.61      7.66 o 
  -4   3  11        2.55        5.10      5.78 o 
  -3   3  11       81.23       83.92      8.27 o 
  -2   3  11       92.15       75.02      6.98 o 
  -1   3  11       69.23       98.02      8.19 o 
   0   3  11        7.57       13.56      8.82 o 
   1   3  11        4.00       11.88      9.22 o 
  -8   4  11       16.24       27.59      7.41 o 
  -7   4  11       10.62       18.05      6.90 o 
  -6   4  11       62.12       79.94     14.13 o 
  -5   4  11       22.56       32.56      8.17 o 
  -4   4  11        1.68       -5.95      5.25 o 
  -3   4  11      126.70      128.18     10.05 o 
  -2   4  11        4.03        5.32      4.02 o 
  -1   4  11        4.35        2.45      4.68 o 
   0   4  11      119.10      124.99     13.56 o 
   1   4  11        1.75       -2.68      5.50 o 
  -8   5  11        6.16       12.79      7.94 o 
  -7   5  11       54.15       50.83      8.93 o 
  -6   5  11       80.25       87.30     17.84 o 
  -5   5  11       41.83       65.55     10.22 o 
  -4   5  11       83.14      126.82     13.17 o 
  -3   5  11       43.20       30.80      6.19 o 
  -2   5  11       69.92       71.92      7.15 o 
  -1   5  11       64.67       55.52      8.50 o 
   0   5  11        6.03       12.61      7.05 o 
   1   5  11       39.05       40.70      8.82 o 
  -8   6  11        5.03        7.17      6.67 o 
  -7   6  11        0.36        6.65      5.66 o 
  -6   6  11        7.11       13.86     13.18 o 
  -5   6  11       42.68       58.88     10.09 o 
  -4   6  11       11.59       27.48      7.44 o 
  -3   6  11        6.45       11.89      4.83 o 
  -2   6  11       25.69       32.55      5.24 o 
  -1   6  11      132.54      104.34      9.60 o 
   0   6  11       15.24       12.57      6.17 o 
   1   6  11       16.38       22.47     11.94 o 
  -8   7  11        6.00       13.33      6.51 o 
  -7   7  11        8.16       10.01      6.29 o 
  -6   7  11       31.48       37.03     12.54 o 
  -5   7  11       12.62        5.40      6.37 o 
  -4   7  11        5.13       11.48      6.58 o 
  -3   7  11        5.42        8.39      4.78 o 
  -2   7  11       35.38       53.91      6.26 o 
  -1   7  11       77.18       81.32      8.72 o 
   0   7  11        3.70        7.25      8.36 o 
   1   7  11        2.91        9.26      5.63 o 
  -8   8  11       16.25       28.36      7.42 o 
  -7   8  11        4.39       21.01      7.49 o 
  -6   8  11       16.50       24.91     15.03 o 
  -5   8  11       10.99       15.80      7.12 o 
  -4   8  11       80.82       98.29     27.21 o 
  -3   8  11        0.70        7.16      9.15 o 
  -2   8  11        2.00        4.23      3.98 o 
  -1   8  11       18.34       25.00      6.47 o 
   0   8  11       24.36       25.56      9.07 o 
   1   8  11       18.35       31.23      7.60 o 
  -8   9  11        4.71       17.65      6.83 o 
  -7   9  11       12.82       18.28      6.82 o 
  -6   9  11       26.21       43.47      9.38 o 
  -5   9  11       41.86       32.15      8.61 o 
  -4   9  11       33.35       31.45      8.16 o 
  -3   9  11       61.76       71.46     11.85 o 
  -2   9  11        1.04       -3.51      3.66 o 
  -1   9  11       13.23       10.45      5.13 o 
   0   9  11        0.89        0.35      5.04 o 
   1   9  11        8.07        9.26      6.13 o 
  -7  10  11        0.09       -1.84      4.58 o 
  -6  10  11       70.77       72.84     10.48 o 
  -5  10  11       16.87       24.86      7.71 o 
  -4  10  11      146.10      153.44     14.25 o 
  -3  10  11       10.67       22.50     13.74 o 
  -2  10  11       61.21       60.01      9.70 o 
  -1  10  11       10.03       10.42      8.44 o 
   0  10  11        6.46        8.21      5.37 o 
   1  10  11       37.58       43.89      9.15 o 
  -7  11  11        1.79       -1.76      6.55 o 
  -6  11  11      107.42      111.98     12.54 o 
  -5  11  11        1.63        7.27      6.82 o 
  -4  11  11       41.60       46.79      9.31 o 
  -3  11  11        0.98        7.81      6.05 o 
  -2  11  11        1.97       -1.38      5.63 o 
  -1  11  11       64.79       85.93      9.17 o 
   0  11  11        1.93        5.02      5.10 o 
  -7  12  11        6.11       14.00      6.83 o 
  -6  12  11       86.08      131.34     13.77 o 
  -5  12  11       16.72       20.07     11.12 o 
  -4  12  11       72.07       73.88     11.00 o 
  -3  12  11        0.86       -0.98      6.13 o 
  -2  12  11       14.42       12.70      6.87 o 
  -1  12  11       16.43        8.30      6.46 o 
   0  12  11        8.55       10.13      5.26 o 
  -7  13  11        0.75        0.53      5.63 o 
  -6  13  11       23.31       43.74      8.94 o 
  -5  13  11       20.91       33.24      9.68 o 
  -4  13  11        1.90        6.88      6.29 o 
  -3  13  11        0.01        2.04      5.83 o 
  -2  13  11        1.49        5.41      6.57 o 
  -1  13  11        7.06       18.37      7.45 o 
   0  13  11       22.27       26.04      5.80 o 
  -7  14  11        0.45       14.46      6.71 o 
  -6  14  11        0.01        6.36      5.69 o 
  -5  14  11      159.16      169.71     15.59 o 
  -4  14  11       37.46       48.48      9.85 o 
  -3  14  11       12.28       23.36      7.57 o 
  -2  14  11       16.17       13.83      7.31 o 
  -1  14  11        2.45        8.38     12.41 o 
   0  14  11       59.66       61.75      8.20 o 
  -6  15  11       11.93       17.78      9.02 o 
  -5  15  11        0.95        3.92      5.96 o 
  -4  15  11        6.52       19.70      7.47 o 
  -3  15  11       20.41       22.46      7.64 o 
  -2  15  11        3.36       -1.18      9.33 o 
  -1  15  11       31.33       31.61     16.89 o 
   0  15  11       18.17       33.92     11.15 o 
  -6  16  11       20.00       28.12      7.12 o 
  -5  16  11       82.63       94.00     12.09 o 
  -4  16  11       34.09       30.58      8.27 o 
  -3  16  11        2.44        5.76      7.75 o 
  -2  16  11        8.53       14.85      9.68 o 
  -1  16  11       95.28      125.23     14.53 o 
  -6  17  11       22.62       24.05     10.44 o 
  -5  17  11        0.78        8.29     16.88 o 
  -4  17  11        6.95       22.57      7.68 o 
  -3  17  11       83.82       76.37     11.43 o 
  -2  17  11        9.49       23.71     11.73 o 
  -1  17  11        4.66       10.74      6.35 o 
  -5  18  11       18.29       24.49      7.09 o 
  -4  18  11        6.24       20.72      7.65 o 
  -3  18  11        3.17       19.15      7.43 o 
  -2  18  11        2.46        6.64      9.50 o 
  -5  19  11        8.09       13.19      7.33 o 
  -4  19  11        5.46       22.53      7.14 o 
  -3  19  11        0.74       10.85      6.88 o 
  -2  19  11        0.34       -4.66      8.14 o 
  -4  20  11       18.70       27.35     12.89 o 
  -3  20  11        0.00        7.30      6.99 o 
  -6   0  12        8.18       -0.82      7.64 o 
  -4   0  12       75.76       87.05     16.75 o 
  -2   0  12      177.38      175.98     15.38 o 
  -7   1  12        5.17       10.17      6.52 o 
  -6   1  12        0.41        7.84     11.23 o 
  -5   1  12        0.63       -4.46      5.19 o 
  -4   1  12        3.32       -3.76      6.39 o 
  -3   1  12        3.81       -1.73      6.51 o 
  -2   1  12       66.41       89.32      8.16 o 
  -1   1  12        0.29        7.53      6.87 o 
  -7   2  12       86.85       92.49     18.13 o 
  -6   2  12       26.11       29.43      8.12 o 
  -5   2  12        2.00        3.62     11.24 o 
  -4   2  12        0.42       -3.20      6.00 o 
  -3   2  12        0.06        0.33      6.48 o 
  -2   2  12       10.59       13.85      5.34 o 
  -1   2  12       33.32       20.80      7.34 o 
  -7   3  12        0.19        9.54      7.12 o 
  -6   3  12      104.67      116.23     13.58 o 
  -5   3  12        0.55       -8.97      5.70 o 
  -4   3  12        0.91       -0.32      6.41 o 
  -3   3  12       10.83       26.14      9.16 o 
  -2   3  12       32.82       31.79      6.01 o 
  -1   3  12        6.52       22.09      7.60 o 
  -7   4  12        2.90       13.90      6.56 o 
  -6   4  12        7.90       14.92      7.46 o 
  -5   4  12        0.05        7.51      7.13 o 
  -4   4  12        5.39        2.41      6.58 o 
  -3   4  12        8.91       12.24      5.73 o 
  -2   4  12       47.98       42.18      6.39 o 
  -1   4  12       35.82       42.09      7.64 o 
  -7   5  12       14.85       18.17      6.48 o 
  -6   5  12        2.01        7.70      6.71 o 
  -5   5  12        2.44        0.03      5.87 o 
  -4   5  12       64.79       63.93     10.52 o 
  -3   5  12       16.97       22.71      6.35 o 
  -2   5  12        1.14        1.25      4.54 o 
  -1   5  12        4.05       12.31      5.68 o 
  -7   6  12        1.17        8.68      5.90 o 
  -6   6  12       10.63       22.23     11.33 o 
  -5   6  12        1.51        9.18      6.79 o 
  -4   6  12        2.33        1.92      6.57 o 
  -3   6  12       13.71       18.52      6.11 o 
  -2   6  12       74.42       79.54     11.32 o 
  -1   6  12        0.33        1.42      5.06 o 
  -6   7  12       12.38       12.54      6.82 o 
  -5   7  12       31.70       38.26      9.17 o 
  -4   7  12       14.29       16.82      8.72 o 
  -3   7  12        6.50        7.38      5.32 o 
  -2   7  12        0.24        5.64      5.58 o 
  -1   7  12        5.07        9.59      8.10 o 
  -6   8  12        0.04        6.05      6.25 o 
  -5   8  12      106.53      118.56     15.91 o 
  -4   8  12       39.27       48.64      9.47 o 
  -3   8  12        0.77       -3.78      4.79 o 
  -2   8  12        7.77       13.72      6.86 o 
  -1   8  12        5.75       13.35      5.59 o 
  -6   9  12       29.34       13.12      7.28 o 
  -5   9  12        0.42       11.08      8.68 o 
  -4   9  12       11.12        9.39      7.38 o 
  -3   9  12       10.16       12.62      5.70 o 
  -2   9  12       45.51       39.16     11.39 o 
  -6  10  12       12.44       14.44      6.71 o 
  -5  10  12        1.27        4.48     11.55 o 
  -4  10  12        1.81        1.11      6.55 o 
  -3  10  12       19.12        9.86      6.49 o 
  -2  10  12       11.40       19.00      7.46 o 
  -6  11  12       13.30       20.09      9.83 o 
  -5  11  12       32.46       38.40      8.65 o 
  -4  11  12        0.15       -0.75      6.37 o 
  -3  11  12        2.62        4.21      6.72 o 
  -2  11  12        0.69        4.28      6.19 o 
  -5  12  12       14.83       13.13     10.04 o 
  -4  12  12       21.33       33.46      8.70 o 
  -3  12  12        1.89        9.48      9.56 o 
  -2  12  12        0.03       -0.18      5.34 o 
  -5  13  12        9.93       25.46      7.75 o 
  -4  13  12        0.98        0.04      5.75 o 
  -3  13  12        1.18        9.35      6.87 o 
  -4  14  12        0.03        9.32      6.94 o 
                                                 
